# Supplementary material for: Echocardiography overestimates LV mass in the elderly as compared to cardiac CT
Source: PLoS One. 2019 Oct 24;14(10):e0224104. doi: 10.1371/journal.pone.0224104 (PMC6812823; doi:10.1371/journal.pone.0224104)
Supplement: S1 Dataset — This is the dataset of measurements taken from echo and CT stratified by age and gender. (XLS) [file pone.0224104.s001.xls]

## Sheet: old
	sex	height	weight	BMI	BSA (m^2)	septal wall thickness (para sternal)	pos wall thick (para sternal)	LVID in diastole (para sternal)	septal bump at widest (para sternal)	angle of septal bump	angle from aorta (para sternal)	short axis epicard area (mm2)	short axis epicard area (cm2)	short axis endocard area (mm2)	short axis endocard area (cm2)	anaular apical length (apical view)	apical radius at widest	radius to apex (a)	radius to base (d)	computed radius (b)	computed mean wall thickness (t)	SI ECHO	upper/mid average	DUST	Relative wall thickness	LVM (AL)	LVM (TE)	LVM (ASE) midseptum	LVMI (ASE mid)	LVM (ASE)	LVMI ASE prox	LVM ASE corrected			CT	internal volume	mycocardium volume	anulus - apex mm	anulus-apex (CT)	internal diam 4 cham	septal w thick (4 ch)	lateral w thick (4 ch)	knockle thick (3 chamber at widest point)	post wall thick (3 ch)	angle from lv to aorta	angle of knockle (from inseretion to widest point)	internal diam 3 cham	internal diam 2 cham	SI CT
	f					0.71	0.92	4.33	0.87	102.9	130.6	2263	22.63	1233	12.33	8.14	3.93	4.62	3.49	1.9811	2.28522	2.05441	0.79	1.22535	0.424942	118.612	108.286	111.795		126.366		103.126				106.1	118	80.5	8.05	49.7	7.3	7	8.9	7.5	127.7	124.8	42.2	44.1	1.61972
	f					0.69	0.72	5.11	1.26	116.1	129.1	3420	34.2	2087	20.87	7	4.19	3.54	3.47	2.57743	2.88249	1.35794	0.975	1.82609	0.2818	167.905	159.871	124.457		190.379		104.255				98.6	118.9	79.4	7.94	46.5	8	6.2	11.2	8.2	133.6	68.1	40	54.1	1.70753
	f	165	55	20.202	1.6505	0.72	0.81	4.5	1.16	110.6	140.4	2949	29.49	1669	16.69	7.71	4.01	3.44	4.28	2.30491	2.66121	1.67252	0.94	1.61111	0.36	155.021	144.955	110.121	66.7197	153.039	92.7225	94.9897				78.9	100.9	78.6	7.86	42.7	8.8	7.8	11.8	6.6	126.4	112	42.4	45	1.84075
	f					0.71	0.77	4.3	0.75	150	134	1999	19.99	1037	10.37	7.55	4.33	3.33	4.12	1.81683	2.13218	2.07779	0.73	1.05634	0.35814	100.847	87.2483	97.6541		101.013		95.6253				82.8	71.6
	f					0.7	0.8	4.32	1.07	138.6	138.8	2597	25.97	1422	14.22	8.77	4.5	4.76	4	2.12753	2.4777	2.06108	0.885	1.52857	0.37037	146.469	135.898	100.121		133.434		87.2931				112	95	76.2	7.62	48	6.9	5.6	9.8	5.1	132	117	46.3	53.4	1.5875
	f	156	69	28.3531	1.74507	0.85	0.8	4.66	0.94	120	146	3774	37.74	2094	20.94	8.86	4.36	4.49	4.36	2.58175	3.07104	1.71589	0.895	1.10588	0.343348	231.655	210.998	128.676	73.7366	137.748	78.9355	124.559				159	116.6	88.1	8.81	52.6	7.7	6.9	9.6	6.7	130.7	109.2	51.6	55	1.6749
	f	157	67	27.1816	1.73139	0.7	0.8	4.9	0.9	123.1	135.2	4297	42.97	2349	23.49	8.38	3.8	4.06	4.22	2.73443	3.30807	1.53231	0.8	1.28571	0.326531	267.217	230.969	124.585	71.9562	145.677	84.1388	113.305				124.2	94	81.7		44.2	8	7.2	11.6
	f	162	95	36.1988	2.05455	0.8	0.91	3.24	0.8	154.7	133.3	2910	29.1	1415	14.15	7.01	4.42	3.23	3.65	2.12228	2.67218	1.65152	0.8	1	0.561728	159.74	124.833	74.3013	36.1642	74.3013	36.1642	74.3013				98.1	81.4
	m	171	96	32.8306	2.14622	0.86	0.9	4.71	1.05	127.4	134.6	3374	33.74	1779	17.79	8.91	5.2	4.49	4.2	2.37965	2.89139	1.87212	0.955	1.22093	0.382166	209.711	180.59	142.349	66.3255	162.79	75.8496	133.333				140.3	128	90	9	48	9.7	9	15.6	8.6	127.8	106	54.7	54.2	1.875
	f	150	55	24.4444	1.54031	0.76	0.86	4.3	0.8	136.5	141.5	3430	34.3	1749	17.49	7.39	4.8	3.31	3.84	2.3595	2.9255	1.56601	0.78	1.05263	0.4	196.499	157.374	109.613	71.1633	113.136	73.4504	107.479				101.2	76.4
	m					0.75	0.85	4.55	1.17	105	127.2	2328	23.28	1100	11	9	4.14	4.95	4.19	1.87121	2.35352	2.40487	0.96	1.56	0.373626	144.646	120.389	118.773		161.193		103.329				106.6	114.6	81.8	8.18	42.8	7	7.8	10.7	7.3	131.7	115.6	44.5	52.7	1.91121
	m	181	86	26.2507	2.13435	0.88	0.94	5.28	0.93	135	129	3545	35.45	1816	18.16	9	4.92	5.1	3.8	2.40427	2.9799	1.87167	0.905	1.05682	0.356061	228.592	191.491	180.624	84.627	186.959	87.5954	176.908				80.3	172.7	94.4	9.44	41.2	7.8	7.9	9.7	9.4	139	130.4	44.4	51	2.29126
	m	172	77	26.0276	1.96247	0.8	0.9	5.4	1.17	124.7	139.4	1280	12.8	2661	26.61	8.5				2.91037	1.07889	1.4603	0.985	1.4625	0.333333			172.411	87.8539	221.434	112.834	151.408				96.5	152.9
	m	173	80	26.7299	2.00301	1.17	1.26	5.1	1.36			4034	40.34	2088	20.88	8.66	4.77	4.27	4.35	2.57804	3.20353	1.67957	1.265	1.16239	0.494118	260.535	219.024	249.708	124.666	277.282	138.433	238.544				173.1	249.7
	f					0.83	0.96	4.91	1.1	135.8	136	2853	28.53	1128	11.28	7.33	3.93	3.63	3.75	1.89487	2.68077	1.93417	0.965	1.3253	0.391039	177.559	122.358	156.138		187.626		141.572				93.6	112.6	80.7		41.2	9.8	10.2	12.4					55.9
	m	178	80	25.2493	2.04482	0.95	0.92	5.99	1.17	120	136	6340	63.4	3742	37.42	8.59	6.71	3.84	4.49	3.45125	4.09018	1.24448	1.06	1.23158	0.307179	422.175	369.583	232.671	113.786	267.554	130.845	217.245				211	188.8	98	9.8	64.2	7.8	6.8	10.1	7.9	138.2	125.8	61.1	72.2	1.52648
	f	158	54	21.6311	1.58701	0.77	0.86	4.28	0.83	140.7	144.8	3226	32.26	1823	18.23	8.54	4.92	4.44	4.2	2.4089	2.80353	1.77259	0.8	1.07792	0.401869	183.976	173.858	109.623	69.0753	114.908	72.4049	106.601				79.7	75.3
	m	170	76	26.2976	1.93512	1.13	1.22	4.32	1.23	114	128.6	4421	44.21	2344	23.44	8.78	4.22	4.86	3.94	2.73152	3.36763	1.60717	1.18	1.0885	0.564815	289.838	245.237	182.991	94.5632	194.263	100.388	178.469				196.7	182.2	99.8	9.98	58.2	8.5	8	11	8.8	146.3	127.5	57.6	64.3	1.71478
	m					0.85	0.74	4.91	0.94	145	149	3450	34.5	1522	15.22	7.14	3.83	3.31	3.87	2.20106	2.96321	1.62194	0.895	1.10588	0.301426	209.904	153.146	134.391		144.014		130.226				91.1	114	77.1	7.71	46.2	8.5	7.5	7.2	7	125.5	153.1	38.6	50.7	1.66883
	f	158	48	19.2277	1.50953	0.76	0.86	4.12	1.19	115.2	144	3398	33.98	1689	16.89	7.62	4.26	4.2	3.26	2.31868	2.91505	1.64318	0.975	1.56579	0.417476	200.619	156.394	102	67.5706	140.077	92.7952	89.4608				83.3	77.2	69.2	6.92	37.6	6.8	5.6	7.2	5.3	134	132	38.6	37.8	1.84043
	f	144	48	23.1481	1.41133	0.91	0.8	4.24	1.06	143.4	152	3721		2298			4.66						0.985	1.16484	0.377358			114.877	81.3962	128.468	91.0266	110.289				143.1	131.6
	m	172	70	23.6614	1.88457	1.15	1.26	4.97	1.1			4696	46.96	1700	17	7.42	4.88	3.47	3.89	2.32621	3.55269	1.59487	1.125	0.956522	0.507042	340.495	208.884	236.809	125.657	230.058	122.075	240.515				208.1	241.7	103.4	10.34	60.3	14.6	12							1.71476
	m	165	62	22.7732	1.73672	0.75	0.85	6.2	0.91	122	129.6	5799	57.99	3587	35.87	8.51	5.69	4.02	4.17	3.37902	3.88327	1.25924	0.83	1.21333	0.274194	361.753	330.636	204.765	117.903	229.564	132.183	189.201				265.8	216.4
	m	166	72	26.1286	1.8588	0.81	0.71	4.7	1.01	142	136					8.28	3.66	3.59	4.48				0.91	1.24691	0.302128			117.756	63.3505	137.697	74.0784	110.43				124.5	116.3	88.9	8.89	51.6	8	7	12.6	7.2	135.4	108.7	43.1	55	1.72287
	m	175	82	26.7755	2.04108	1.15	1.03	5.37	1.04	165	155	3781	37.81	1859	18.59	8.92	5.27	4.63	4.18	2.43257	3.09883	1.83345	1.095	0.904348	0.383613	252.533	203.681	234.784	115.029	219.36	107.472	242.561				223	206.5	99	9.9	49.7	8.8	7.8	9.9	7.3	138.8	166.5	57.1	77.9	1.99195
	m					1.03	1.1	5.82	1.3	123.9	128.3	5529	55.29	2827	28.27	8.8	4.51	3.74	4.78	2.99977	3.82094	1.46678	1.165	1.26214	0.378007	392.906	312.617	260.937		304.993		241.648				206.5	229.4
	f	155	67	27.8876	1.71538	0.95	1.01	3.47	1.79	120	134.4	2537	25.37	1415	14.15	8.15	4.08	4.22	4.2	2.12228	2.43993	1.9201	1.37	1.88421	0.582133	134.176	129.064	100.38	58.5179	172.256	100.419	91.4206				96.6	101.1	82.2	8.22	45.3	7.3	6.9	10.7	6.5	142	124	43.9	45.3	1.81457
	f	150	97	43.1111	1.96034	1.02	1.11	4.61	1.1	144.3	144	3823	38.23	1733	17.33	8.34	4.99	4.18	4.12	2.34868	3.13374	1.77546	1.06	1.07843	0.481562	257.345	192.982	176.966	90.2731	186.145	94.9554	172.607				123	184.6
	f	160	78	30.4687	1.87247	0.95	1	4.27	1.19	130	134.3	2779	27.79	1551	15.51	7.89	4.68	4.2	3.76	2.22193	2.57369	1.77548	1.07	1.25263	0.468384	147.361	136.385	138.53	73.9829	162.612	86.8438	129.816				100.4	107.8	76.2	7.62	46.6	6.7	6.7	11.5	6.9	135.7	114	45.8	47.4	1.63519
	f	158	69	27.6398	1.76126	0.91	0.81	4.44	1.15	125	143	3249	32.49	1677	16.77	8.45	4	4.46	4.07	2.31042	2.83398	1.82867	1.03	1.26374	0.364865	196.796	169.364	125.053	71.0019	148.681	84.4173	117.652				80.3	137.1	77.2	7.72	38	10.9	9.9	13.3	9.8	136.5	112.1	34	49	2.03158
	m					1.25	1.13	4.49	1.32	121	135	4546	45.46	2048	20.48					2.55323	3.45212	0	1.285	1.056	0.503341	137.317		197.955		206.285		195.346				192	212.3	99.4	9.94	60.5	11.3	10.3	12.4	11.1	139	90.6	52.2	67.3	1.64298
	m	155	70	29.1363	1.74761	1.06	1.16	5.06	1.13	135	149	2942	29.42	1692	16.92	9.85	5.45	4.8	4.85	2.32073	2.65404	2.12217	1.095	1.06604	0.458498	176.056	172.535	217.966	124.722	227.315	130.072	213.234				203.7	195.2	100.1	10.01	55.1	8.6	10.5	13.5	8.7	157.5	136.9	55.2	73.2	1.8167
	m					1.03	1.14	5.33	1.31	119.8	134.8	5364	53.64	2755	27.55	9.28	5.99	4.15	4.84	2.96132	3.7567	1.56687	1.17	1.27184	0.427767	388.172	313.577	230.464		271.262		213.283				219.3	201.2
	m	180	96	29.6296	2.22754	1.12	1.21	6.41	1.4	148.5	141.8	6226	62.26	3105	31.05	9.12	5.22	3.88	5.17	3.14381	4.0834	1.45047	1.26	1.25	0.377535	471.509	373.391	345.366	155.044	400.481	179.786	320.385				204.7	313.4
	f					0.83	0.95	4.37	1.47	99.4	143.4					6.91	4.48	3.4	3.44				1.15	1.77108	0.434783			127.367		194.292		109.702				109.1	103.9	69.5	6.95	45.6	8.1	7.5	15.3	9.2	136.2	77.2	53.6	49	1.52412
	f	161	57	21.9899	1.6462	0.92	1.02	5.5	1.16	129.9	144	5836	58.36	3189	31.89	8.51	5.6	4.97	3.61	3.18605	3.92307	1.33551	1.04	1.26087	0.370909	397.434	325.228	210.143	127.654	244.383	148.453	193.821				194.3	182.4	89.5	8.95	66	9.9	9.5	12.8	8.7	125.9	141.4	6.0.6	60.6	1.35606
	m	172	72	24.3375	1.90727	1	1.1	5.66	1.13	147	136	4004	40.04	2678	26.78	8.71	5.97	4.9	3.75	2.91965	3.13456	1.49162	1.065	1.13	0.388693	210.877	228.972	244.327	128.103	264.195	138.521	233.801				96.8	221.6	95	9.5	37.4	12.7	16.5	18.7	16	139.4	129	43	51.3	2.54011
	m	172	115	38.8724	2.32724	1.16	1.1	5.69	1.13	125	155	4940	49.4	2641	26.41	8.13	3.74	3.85	4.17	2.89941	3.58121	1.40201	1.145	0.974138	0.386643	318.343	262.104	271.271	116.563	266.556	114.537	273.633				132.2	250.4	101.3	10.13	49.8	10.2	9.3	12.7	9.5	130.5	113	49	61.5	2.03414
	m	168	59	20.9042	1.72285	0.79	0.89	4.8	0.85	139.1	144.2	4300	43	2263	22.63	8.01	4.6	3.74	4.02	2.68391	3.31714	1.49223	0.82	1.07595	0.370833	267.576	217.503	138.512	80.3968	144.859	84.0807	134.633				171	107.8
	m	159	72.9	28.8359	1.81117	0.89	0.98	4.9	1.12	131	129.1	2863		1140		6.53	3.86	2.73	3.7				1.005	1.25843	0.4			164.641	90.9032	191.857	105.93	152.458				161.9	129.1
	f					0.79	0.9	5.15	1.08	93.2	134.3					7.2	4.73	3.44	3.53				0.935	1.36709	0.349515			157.579		192.9		141.103				193	147	87.3	8.73	65.1	9.6	6.2	10.8	6.4	142.4	125	59.5	67.5	1.34101
	f	152	74	32.0291	1.7642	1.11	1.01	3.93	1.33	123	142	2748	27.48	1223	12.23	6.9	3.44	3.96	2.78	1.97305	2.60271	1.74856	1.22	1.1982	0.513995	154.654	109.869	136.284	77.2497	157.122	89.0618	131.132				89.6	111.7	82	8.2	41.4	8	7.4	12.5	8.8	131.3	119.7	36	43.6	1.98068
	m	160	70	27.3437	1.7883	1.04	1.14	5.87	1.28	135	147.3	4494	44.94	2373	23.73	9.68	5.82	5.59	4.12	2.74836	3.39948	1.76105	1.16	1.23077	0.388416	313.325	270.094	272.812	152.554	312.8	174.915	254.15				106.4	237.1	86.2	8.62	54.5	8.7	8	17.6	5.6	121	135	53.4	62.6	1.58165
	m					0.75	0.79	5.78	0.9	126.8	134.8	4995	49.95	2632	26.32	9.98	5.92	4.91	5.08	2.89446	3.60626	1.72398	0.825	1.2	0.273356	363.965	315.966	172.449		192.924		160.77				272.6	160.3
	m	168	86	30.4705	2.02208	1.51	1.6	3.62	1.65	131	141	3166	31.66	1319	13.19	7.39	4.37	3.44	3.8	2.04903	2.83349	1.8033	1.58	1.09272	0.883978	197.926	137.528	216.261	106.95	232.42	114.941	212.699				119	236.1	94.2	9.42	43.8	9.2	9	16.2	12.6	140.4	105.1	45.8	60.8	2.15068
	m	167	70	25.0995	1.84469	0.77	0.8	4.66	0.92	143.2	152.5	2714	27.14	1479	14.79	7.78	0.92	3.8	4.05	2.16975	2.54346	1.79284	0.845	1.19481	0.343348	144.473	131.308	120.825	65.4991	135.71	73.5678	113.583				72.8	93.6
	f					0.84	0.87	3.89	1.27	153.9	144.3	1956	19.56	982	9.82					1.76799	2.11143	0	1.055	1.5119	0.447301			99.6214		135.93		89.9065				101	77.2	70	7	34.6	9.2	12.4	15.9	8.7	140	121	41.5	42.8	2.02312
	f	168	62	21.9671	1.75955	1.13	1.1	3.84	1.58	129.8	125.6	3515	35.15	1964	19.64	8.36	4.78	4.47	4.01	2.50032	2.94759	1.67179	1.355	1.39823	0.572917	204.112	187.613	141.377	80.3483	185.905	105.655	132.957				161	120	84.2	8.42	56.7	7.6	7.3	11.9	8	126	116	56.7	58.6	1.48501
	m	159	62	24.5243	1.6907	1.1	1.19	3.84	1.55	135.1	139.1	2875	28.75	1420	14.2	7.8	3.8	3.9	3.09	2.12603	2.65054	1.83441	1.325	1.40909	0.619792	165.981	122.856	146.95	86.9166	192.33	113.758	136.492				103	142	77	7.7	59	9.1	8.5	16.8	12.1	146	147	45	55.3	1.30508
	m	155	62	25.8065	1.65975	1.11	1.25	4	1.4	138	136	2155	21.55	1251	12.51	8.25	4.35	3.76	4.48	1.99551	2.20546	2.06714	1.255	1.26126	0.625	106.844	105.866	163.44	98.4723	194.074	116.93	153.873				84.6	156.7	81.8	8.18	46.5	9	7.5	13.1	11.9	147.4	139.5	40.2	43.4	1.75914
	m	163	70	26.3465	1.81255	0.86	0.95	4.03	0.96	129.2	139	3038	30.38	1534	15.34	7.77	3.86	3.83	3.81	2.20972	2.7314	1.75814	0.91	1.11628	0.471464	174.861	143.058	113.954	62.8697	122.614	67.6472	109.841				98	82.8
	f					1.09	0.99	4.83	1.08	149	147	3406	34.06	1979	19.79	7.28	3.64	3.42	3.8	2.50985	2.88648	1.45029	1.085	0.990826	0.409938	176.924	162.356	184.967		183.777		185.478				201.3	181	91.9	9.19	61.6	11.1	9	13.6	8	140	128	55	65	1.49188
	f	147	50	23.1385	1.45765	1.07	1.16	4.52	1.33	126	140	3558	35.58	1754	17.54	7.77	3.09	3.48	4.14	2.36287	2.99376	1.64419	1.2	1.24299	0.513274	215.853	171.289	182.603	125.272	213.324	146.348	171.622				90.3	149.3	83.3	8.33	40.4	9.3	8.4	13.6	10.5	129.7	118.1	22.9	48.4	2.06188
	m	165	84	30.854	1.97597	0.98	1.08	5.48	1.16	123	133.2	3653	36.53	1493	14.93	8.12	4.66	3.32	4.42	2.17999	3.07374	1.86239	1.07	1.18367	0.394161	251.716	171.091	225.593	114.168	251.75	127.405	212.685				169.8	218.8
	f	150	37	16.4444	1.30148	0.98	0.92	3.97	1.36	128	133	3708	37.08	1986	19.86	7.75	3.78	3.88	3.71	2.51429	3.04773	1.54119	1.17	1.38776	0.463476	215.657	180.378	118.825	91.2999	153.668	118.072	110.732				141.4	132	78.9	7.89	44.2	9.9	8.9	14.5	7.6	126	114.2	48.5	54.9	1.78507
											138.783
																																													135.294
[truncated: 9 more columns]

## Sheet: young
sex	height	weight	BMI	BSA (m^2)	septal wall thickness (para sternal)	pos wall thick (para sternal)	LVID in diastole (para sternal)	septal bump at widest (para sternal)	angle of septal bump	angle from aorta (para sternal)	short axis epicard area (mm2)	short axis epicard area (cm2)	short axis endocard area (mm2)	short axis endocard area (cm2)	anaular apical length (apical view)	apical radius at widest	radius to apex (a)	radius to base (d)	computed radius (b)	computed mean wall thickness (t)	SI ECHO	upper/mid average	DUST	Relative wall thickness	LVM (AL)	LVM (TE)	LVM (ASE) midseptum	LVMI (ASE mid)	LVM (ASE)	LVMI ASE prox	LVM ASE corrected			CT	internal volume	mycocardium volume	anulus - apex mm	anulus-apex (CT)	internal diam 4 cham	septal w thick (4 ch)	lateral w thick (4 ch)	knockle thick (3 chamber at widest point)	post wall thick (3 ch)	angle from lv to aorta	angle of knockle (from inseretion to widest point)	internal diam 3 cham	internal diam 2 cham	SI CT	relative wall thickness (CT)
f					0.93	1.02	3.45	0.93	150	150	2154	21.54	1130	11.3					1.89655	2.22707		0.93	1	0.591304	41.9747		98.7591		98.7591		98.7591				99.9	63.8
m	180	94	29.0123	2.20769	0.75	0.86	5.2	0.77	160	149	3547	35.47	2094	20.94	7.6	4.21	4.38	3.22	2.58175	2.95105	1.47187	0.76	1.02667	0.330769	188.214	173.215	150.877	68.3414	153.199	69.3931	149.22				157.8	161.6	115.5	11.55	51.5	8.8	9.7	8.6	11	151	163	45.7	56.4	2.24272	0.427184
m	183	80	23.8884	2.0863	0.92	1.03	4.38	1.38	133.3	153.7	3800	38	2362	23.62	10.26	4.58	6.58	3.69	2.74198	3.0584	1.87091	1.15	1.5	0.47032	230.788	241.797	144.403	69.2149	193.833	92.9074	129.222				154.6	150.7	105.2	10.52	60.5	11.5	9.2	16.2	8.1	126.8	110	44.9	55.6	1.73884	0.267769
m		72.5			0.92	1	4.72	0.92	157	152	4048	40.48	2294	22.94	9.5	5.28	5.67	3.89	2.70223	3.19107	1.75781	0.92	1	0.423729	258.829	240.777	160.049		160.049		160.049				133.1	151.5	103	10.3	49.9	9.9	8.5	7.7	9	146.2	155.8	46.5	56.2	2.06413	0.360721
m	174	73	24.1115	1.93463	0.69	0.79	4.66	0.69	150	156	2788	27.88	1573	15.73	9.07	5.13	5.96	3.32	2.23764	2.57621	2.02669	0.69	1	0.339056	159.272	153.069	112.232	58.0122	112.232	58.0122	112.232				144.4	144
m	178	70	22.0932	1.932	0.86	0.93	5.3	0.86	135.1	137.2	4356	43.56	2657	26.57	8.23	4.6	3.77	4.33	2.90818	3.3102	1.41498	0.86	1	0.350943	248.517	239.137	178.024	92.1447	178.024	92.1447	178.024				226.5	165	104.3		59.3	7.9	7.7						67.8
m	190	85	23.5457	2.19982	0.93	1.03	5.9	0.93	148	148	4351	43.51	2747	27.47	10.42	5.84	5.52	4.78	2.95702	3.3004	1.76191	0.93	1	0.349153	271.895	289.284	240.306	109.239	240.306	109.239	240.306				245	261.2	112.2	11.22	67.1	12.3	11.7	14.1	13	148.9	164.2	61.3	70	1.67213	0.387481
m					0.94	1	5.19	0.92	140.3	142.4	4790	47.9	2540	25.4	8.99	4.73	3.99	4.94	2.84343	3.52188	1.58084	0.93	0.978723	0.385356	324.601	278.301	190.334		187.803		191.886				196.7	158
m					0.94	1.03	4.15	0.94	140	139	3006	30.06	1726	17.26					2.34393	2.68784	0	0.94	1	0.496386	70.6968		134.133		134.133		134.133				131.2	135	97.1	9.71	48.3	9	8.2	8.2	6.9	135.1	135.6	45	50.7	2.01035	0.285714
m	185	92	26.8809	2.2315	0.9	0.8	5.47	0.9	153	142	4323	43.23	2596	25.96	10.89	5.95	5.93	4.87	2.8746	3.29938	1.89418	0.9	1	0.292505	289.365	294.681	176.343	79.0245	176.343	79.0245	176.343				174.5	183.7	98.5	9.85	51.9	10.4	9.4	10.8	10.4	144.8	119.7	50.9	54	1.89788	0.400771
m					1.11	0.99	5.78	1.1	170	170	5223	52.23	3001	30.01	9.6	4.73	4.21	5.37	3.09071	3.67894	1.55304	1.105	0.990991	0.342561	354.78	332.825	253.22		251.672		253.96				348.3	247	112.8	11.28	70.9	8.2	7.5	8.1	8.5	147.3	147.8	69.4	80.2	1.59097	0.239774
m					1.12	1	5.07	0.96	167	146	3581	35.81	1724	17.24	9.01	4.4	4.15	4.84	2.34258	3.00934	1.9231	1.04	0.857143	0.394477	240.695	195.46	205.591		185.402		216.302				197.7	178.2	107.8	10.78	58.2	9.8	9.1	11.1	9.6	134.9	132.5	58.1	65.3	1.85223	0.329897
m					1.02	1.12	4.35	0.97	129.6	134.4	3058	30.58	1425	14.25	8.86	4.09	4.27	4.43	2.12977	2.75756	2.08004	0.995	0.95098	0.514943	200.384	157.418	162.185		156.969		165.06				138.9	152.6
f					0.83	0.74	4.14	0.69	150	142	2416	24.16	1242	12.42	6.89	3.43	3.22	3.59	1.98832	2.3879	1.73262	0.76	0.831325	0.357488	121.258	101.263	98.7266		87.6105		105.387				129	97.4	86	8.6	49.2	7.7	7.1	6.9	7.1	147	158	45	59.8	1.74797	0.288618
f	170	87	30.1038	2.04955	0.9	0.94	5.39	0.95	143	148	5732	57.32	3095	30.95	7.63	4.78	3.07	4.45	3.13874	3.88674	1.21546	0.925	1.05556	0.348794	370.992	304.823	189.768	92.59	196.337	95.7951	186.003				191.4	149.5
m					0.94	1.05	4.8	1.05	158	141	3314	33.14	1529	15.29	7.49	4.4	3.72	3.65	2.20612	2.88837	1.69755	0.995	1.11702	0.4375	200.74	149.764	172.581		185.446		166.018				130	170	91.5	9.15	47.7	11.4	10.7	13.2	11.3	138.3	110.3	48.5	62.8	1.91824	0.473795
m					0.71	0.8	3.86	0.7	146.3	141.8	2768	27.68	1524	15.24	8.09	3.86	3.63	4.3	2.20251	2.57066	1.83654	0.705	0.985915	0.414508	150.321	136.232	83.4287		82.7103		83.8918				138	112.5
f					0.77	0.71	4.83	0.77	178	159	2669	26.69	1514	15.14	7.34	4.67	3.72	3.52	2.19527	2.51006	1.67178	0.77	1	0.293996	132.799	121.229	119.488		119.488		119.488				121.3	100.4	80.8	8.08	48.5	6.6	6.3	16.3	6.3	136.7	136.1	49.2	57.7	1.66598	0.259794
m	178	75	23.6713	1.98949	0.88	0.98	4.55	0.88	150	146	3463	34.63	1895	18.95	9.52	4.29	5.06	4.27	2.45601	2.92695	1.9381	0.88	1	0.430769	219.305	198.465	144.371	72.5666	144.371	72.5666	144.371				143.1	139.4	92.1	9.21	54.3	8.2	8	11.9	8	139.9	136.3	49.7	57.4	1.69613	0.294659
m	165	80	29.3848	1.93542	0.97	1.08	4.35	1.21	131	140.6	3859	38.59	1864	18.64	8.31	4.68	3.51	4.75	2.43584	3.13811	1.70578	1.09	1.24742	0.496552	251.024	200.567	152.854	78.9768	178.322	92.1358	142.952				124.8	114.3
m		118			0.76	0.83	5	0.77	151	142	5284	52.84	2693	26.93	9.35	4.91	3.83	5.23	2.92781	3.72715	1.59676	0.765	1.01316	0.332	384.301	313.326	138.711		139.797		137.981				72.9	141.2
f	158	94	37.6542	2.0086	0.76	0.86	3.73	0.82	147	158	2356	23.56	1104	11.04	7.63	4.27	4.27	3.3	1.8746	2.37166	2.0351	0.79	1.07895	0.461126	132.478	103.595	86.4884	43.0591	90.8231	45.2172	84.1775				91.2	92.2	75.8	7.58	49.5	91	7.3	11.6	8.8	130.5	104.8	41	48.5	1.53131	0.355556
m	170	85	29.4118	2.02939	0.91	0.99	4.78	1	120	140	3725	37.25	2191	21.91	10.05	4.83	5.86	4.17	2.64087	3.03582	1.90279	0.955	1.0989	0.414226	233.845	231.514	161.228	79.4467	171.388	84.453	155.963				130.6	177.7	111.5	11.15	46.8	11.9	10.4	12.3	9.8	143.3	112.7	46.5	63.5	2.38248	0.418803
m	182	90	27.1706	2.1847	0.88	0.97	4.95	0.88	150	147	3788	37.88	2267	22.67	8.92	4.76	3.97	4.86	2.68628	3.06126	1.66029	0.88	1	0.391919	220.179	218.171	165.178	75.6065	165.178	75.6065	165.178				146.4	148.6	106.3	10.63	48.5	9.4	9.4	10	8.3	140.2	136	48.7	62	2.19175	0.342268
m	174	78	25.763	1.98987	0.73	0.82	6.05	0.73	141	144	4918	49.18	2895	28.95	8.49	5.71	4.05	4.21	3.03563	3.5523	1.39839	0.73	1	0.271074	303.148	273.476	188.672	94.8161	188.672	94.8161	188.672				241.8	173	98.3	9.83	66.5	9.9	9.4	10	9.2	141.6		63.9		1.4782	0.276692
m		67			1.14	1.23	5.18	1.21	141.2	141.4	4350	43.5	2310	23.1	9.8	5.22	4.81	4.86	2.71163	3.33689	1.80703	1.175	1.0614	0.474903	301.94	263.825	247.473		257.526		242.627				217.4	255.9
m	178	78	24.6181	2.02293	0.92	0.98	4.62	0.96	140	136.5	3878	38.78	1906	19.06	8.95	4.92	4.28	4.55	2.46313	3.14339	1.8168	0.94	1.04348	0.424242	261.096	211.3	152.315	75.294	156.585	77.405	150.061				149.3	131.8
f	168	84	29.7619	2.00196	0.74	0.84	5.4	0.74	156	146	3431	34.31	2116	21.16	7.65	4.64	4.22	3.27	2.59527	2.88547	1.47383	0.74	1	0.311111	174.648	167.223	157.566	78.7058	157.566	78.7058	157.566				138.2	118.8	71.9	7.19	54.1	8	7.5	8.4	78	141.3	146.3	49.5	59.5	1.32902	2.88355
f					0.86	0.94	4.94	0.86			2314	23.14	1035	10.35	6.72	4.23	3.11	3.63	1.81508	2.35597	1.85116	0.86	1	0.380567	122.908	92.5889	158.9		158.9		158.9				135.9	188.1
m	175	75	24.4898	1.96513	0.77	0.89	6.07	1.03	103.1	135.1	4832		2770		9.14	4.92	4.09	5.04				0.9	1.33766	0.293245			205.974	104.814	246.07	125.218	183.955				223.2	198.2
m	178	114	35.9803	2.37698	0.8	0.83	5.77	1.04	134.4	140.7	2118	21.18	858	8.58	9.17	5	3.78	5.15	1.6526	2.25593	2.77441	0.92	1.3	0.287695	142.907	100.821	184.066	77.437	217.945	91.6899	167.65				73.4	169.9
m	183	110	32.8466	2.38867	0.94	1	5.02	0.94	151.6	145.9												0.94	1	0.398406	0		179.907	75.3168	179.907	75.3168	179.907				183.9	169.3
m					0.96	0.88	4.47	0.96	149	148	2874	28.74	1497	14.97	7.48	3.23	3.88	3.46	2.18291	2.63919	1.71331	0.96	1	0.393736	156.494	130.311	138.18		138.18		138.18				92.9	116.5	88.3	8.83	40.5	8.6	8.3	10.5	9.9	135.2	135.5	39.1	47.1	2.18025	0.488889
m	167	80	28.6851	1.9524	1.55	1.65	3.68	1.55	152	133	3654	36.54	1544	15.44	8.9	4.57	4.2	4.71	2.21691	3.06825	2.0073	1.55	1	0.896739	262.416	191.915	231.681	118.664	231.681	118.664	231.681				142.5	217.8	88.9	8.89	54.8	10.6	9.2	14.6	10	147	130	51.4	52	1.62226	0.364964
m					0.78	0.85	6.61	0.78	165	151	4746	47.46	2697	26.97	7.81	5.74	4.19	3.05	2.92999	3.48956	1.33277	0.78	1	0.257186	284.936	226.939	235.04		235.04		235.04				266.2	239.8	99.8	9.98	73.5	11.6	9.8	11.6	9.2	137.4	168.3	65	72.5	1.35782	0.25034
f		98			0.87	0.98	4.05	0.87	156	148	2392	23.92	1325	13.25	9.03	3.72	4.83	4.01	2.05368	2.35803	2.19849	0.87	1	0.483951	133.66	124.94	118.331		118.331		118.331				141.7	116.6	92.1	9.21	43.7	7.3	6.8	8.5	7.3	135	142	44.6	69.3	2.10755	0.334096
m	179	95	29.6495	2.20871	0.83	0.93	4.49	0.81	148.1	149.6	3541	35.41	1682	16.82	9.27	4.93	4.63	4.52	2.31387	2.99291	2.00314	0.82	0.975904	0.414254	243.52	194.288	131.31	59.4511	129.366	58.571	132.56				99.6	123
m					0.75	0.84	5.11	0.77	148	155	4828	48.28	2469	24.69					2.8034	3.54466		0.76	1.02667	0.328767	149.744		144.089		146.336		142.535				150.1	116.9
f	154	57	24.0344	1.59399	0.65	0.73	4.87	0.7	144	137	2756	27.56	1734	17.34	6.8	4.06	3.78	2.85	2.34936	2.53442	1.4472	0.675	1.07692	0.299795	121.926	118.343	111.324	69.8397	116.238	72.9226	107.935				105.4	78.5	84	8.4	41.5	4.9	5.6	9.9	7.3	135	156.5	41	58.5	2.0241	0.351807
f	158	72	28.8415	1.79341	0.71	0.8	4.76	0.71	139	138	3796	37.96	2010	20.1	8.35	3.87	4.3	4.21	2.52943	3.09089	1.65057	0.71	1	0.336134	233.154	203.221	119.401	66.5777	119.401	66.5777	119.401				122.4	107.4	87.3	8.73	51.8	8.9	7.2	11.1	8.6	129.3	144.2	45.2	61.4	1.68533	0.332046
m	180	105	32.4074	2.31401	0.98	1.03	4.31	0.97	150.1	141	4261	42.61	2357	23.57	8.84	4.86	4.39	4.29	2.73908	3.29	1.61368	0.975	0.989796	0.477958	269.938	237.763	146.576	63.3431	145.581	62.9129	147.082				86.5	148.5
f					0.69	0.75	5.1	0.69	144	137	2534	25.34	1217	12.17	8.92	4.07	3.69	4.94	1.96821	2.46937	2.26602	0.69	1	0.294118	157.544	126.795	127.211		127.211		127.211				84.2	135.7
m					0.95	1.05	5.21	1.1	140	146	3493	34.93	2027	20.27	9.36	4.86	4.76	4.58	2.54011	2.9289	1.84244	1.025	1.15789	0.403071	209.584	204.471	199.301		219.172		189.285				117.5	213.7	93.9	9.39	49.3	12.8	12.4	12.3	11.4	134.8	142	39.7	49.9	1.90467	0.462475
f	167	65	23.3067	1.78749	0.62	0.68	4.83	0.62	144	144	3045	30.45	1862	18.62	7.68	4.22	4.19	3.26	2.43453	2.69407	1.57731	0.62	1	0.281573	151.278	145.283	102.105	57.1221	102.105	57.1221	102.105				101.9	79.4	78.5	7.85	48.2	7.3	6.6	8.5	6.7	137	126	42.8	57	1.62863	0.278008
m					0.91	0.98	4.52	0.92	147	154	2844	28.44	1604	16.04	8.5	3.23	4.19	4.33	2.25958	2.60637	1.88088	0.915	1.01099	0.433628	157.084	149.18	145.851		146.879		145.282				121.1	154	94.3	9.43	40.9	9.7	8.7	10.8	7	148.3	140.2	43.6	59.7	2.30562	0.342298
m					0.85	0.91	6.45	1.18	133.2	132.4	5558	55.58	3005	30.05	9.41	6.45	3.64	5.5	3.09277	3.82085	1.52129	1.015	1.38824	0.282171	396.025	343.707	246.35		304.131		219.077				105.5	249.6
f					0.67	0.77	4.78	0.71	147	147	2808	28.08	1641	16.41	8.18	4.14	4.55	3.6	2.28549	2.57927	1.78955	0.69	1.0597	0.322176	146.901	141.535	113.442		117.329		110.719				59	119.7	74.4	7.44	37.1	10.5	8	13.5	7.8	106	129	34.4	50	2.00539	0.420485
m	172	80	27.0416	1.99461	0.73	0.84	5.61	0.75	148	147	3797	37.97	2246	22.46	8.76	5.79	4.48	4.23	2.67381	3.06797	1.63811	0.74	1.0274	0.299465	220.814	212.826	167.315	83.8835	169.896	85.1773	165.365				218.8	169.1	100.9	10.09	61.4	8.1	6.3	12	6.4	144.6	129	66	73.3	1.64332	0.208469
m					0.94	0.87	4.89	0.99	149	132					9.71	4.04	5.32	4.28				0.965	1.05319	0.355828			157.291		162.935		154.706				103.6	152.4	101.5	10.15	37.6	10.3	9.9	12.3	9.7	148	114.6	41.4	57.7	2.69947	0.515957
m					0.87	0.97	5.32	0.9	144	143	3811	38.11	2211	22.11	7.73	3.9	3.64	3.96	2.65289	3.07862	1.4569	0.885	1.03448	0.364662	210.88	191.821	185.54		189.395		183.082				112	163	79.2	7.92	55.4	9.8	6.8	12.4	8	127	146	49.8	53	1.4296	0.288809
m					0.84	0.96	5.03	0.86	142.9	141.4	4596	45.96	2650	26.5	8.62	4.72	3.36	5.18	2.90434	3.4242	1.48398	0.85	1.02381	0.38171	284.481	268.366	163.874		166.21		162.345				158.1	144.6
f					0.67	0.74	4.7	0.66	144.5	145.9	3240	32.4	1708	17.08	7.56	4.76	4.08	3.38	2.33168	2.82517	1.62115	0.665	0.985075	0.314894	181.435	150.998	107.32		106.39		108.002				114.8	87.9
f					0.92	1.05	4.13	1.05	145.1	134.2	2297	22.97	934	9.34	7.91	4.22	3.67	4.3	1.72424	2.36375	2.29376	0.985	1.1413	0.508475	141.845	102.392	133.092		145.425		127.42				105	126.3	91.3		40.6	10.9	10.1						55.6
m					1.06	1.12	3.51	1.23	138	149					8.18	4.13	4.37	3.66				1.145	1.16038	0.638177			119.276		133.429		114.987				118.1	127.1	88	8.8	47.3	8.6	7.8	12.3	8.5	128.5	134.4	45.8	53.1	1.86047	0.359408
m	183	86	25.6801	2.15142	0.53	0.6	5.91	0.59	154.2	130.9					8.99	5.44	4.15	4.56				0.56	1.11321	0.203046			125.756	58.4525	133.242	61.932	119.692				230.4	129.1
f	165	79	29.0174	1.9251	0.73	0.84	5.35	0.99	167.5	156.3					8.22	4.09	3.47	4.51				0.86	1.35616	0.314019			153.799	79.8912	186.057	96.648	137.194				137.3	133.3	89.8		46.9	10.3	7.9	13.8					52.2
m	180	100	30.8642	2.26652	0.85	0.95	5.25	0.82	131	136	3752	37.52	1723	17.23	9.34	4.76	4.64	4.5	2.3419	3.09856	1.99411	0.835	0.964706	0.361905	267.546	205.342	176.372	77.8165	172.667	76.1814	178.984				109.2	175
f					0.78	0.61	4.51	1.15	102	132	2984	29.84	1507	15.07	6.69	3.34	3.26	3.4	2.19019	2.70336	1.52727	0.965	1.47436	0.27051	157.045	125.774	98.0882		132.294		89.73				207.4	101.3	80.7	8.07	46.1	7.5	6.3	8.9	6.7	130.3	127.4	43.4	51.6	1.75054	0.290672
m					0.77	0.86	6.16	0.85	135	135.1	5737	57.37	3272	32.72	9.36	5.94	4.89	4.61	3.22724	3.8774	1.45015	0.81	1.1039	0.279221	396.524	358.794	206.915		219.157		198.53				297.7	190.1
m	176	88	28.4091	2.11197	0.99	1.1	4.78	0.99	165	156	3405	34.05	1535	15.35	9.35	4.06	5.64	3.85	2.21044	2.93735	2.11496	0.99	1	0.460251	240.504	187.128	182.998	86.6477	182.998	86.6477	182.998				143.7	181.1	90.7	9.07	55.7	10.2	9	9.1	9.2	128.9	141.3	51.9	60.7	1.62837	0.330341
f	166	70	25.4028	1.83667	0.71	0.79	4.38	0.75	143.3	130.6	4031	40.31	1949	19.49	8.12	4.4	3.72	4.27	2.49075	3.21564	1.63003	0.73	1.05634	0.360731	261.346	203.384	102.521	55.8191	105.997	57.7113	100.344				100.3	92.4
m					0.85	0.96	6.42	0.86	121	130	4936	49.36	2857	28.57	9.68	3.83	5.08	4.6	3.01564	3.56316	1.60496	0.855	1.01176	0.299065	329.984	309.253	252.704		254.397		251.439				292.2	265.1	114	11.4	60.1	11.8	10.5	17.8	9.2	126.8	101	71.1	75.5	1.89684	0.306156
m	183	110	32.8466	2.38867	0.8	0.88	5.45	0.79	108.5	122.9	4729	47.29	2377	23.77	9.98	4.31	4.5	5.29	2.75068	3.50745	1.8141	0.795	0.9875	0.322936	350.522	290.171	172.67	72.287	171.403	71.7566	173.572				73.1	179.5
m	168	78	27.6361	1.93989	0.69	0.76	5.05	0.71	149.4	137.8	3350	33.5	1704	17.04	8.43	4.74	4.05	4.18	2.32895	2.88694	1.80983	0.7	1.02899	0.30099	206.037	170.395	126.058	64.9821	128.174	66.0727	124.563				152.2	130.3
m					0.69	0.74	5.1	0.75	133.2	142.2	3200		1738		10.15	5.08	5.83	4.26				0.72	1.08696	0.290196			126.146		132.59		121.983				180	128.8
m					0.91	0.81	5.01	1.28	125	133	3446	34.46	1622	16.22	8.07	4.48	4.21	3.85	2.27222	2.94902	1.7758	1.095	1.40659	0.323353	217.718	168.734	153.61		197.781		140.61				111.9	144.4	94.2	9.42	46	8.6	8.5	12.7	7	132.3	112.9	47	56	2.04783	0.304348
f	164	63	23.4236	1.74088	0.66	0.7	4.49	0.68	155	152	3247	32.47	1664	16.64	6.38	3.41	2.96	3.19	2.30145	2.83444	1.38608	0.67	1.0303	0.311804	168.901	130.696	94.7527	54.4281	96.4669	55.4128	93.6296				117.7	75.2
f					0.88	0.98	4.61	1.03	132	142.5	5133	51.33	2761	27.61	8.34	5.64	3.93	4.39	2.96455	3.65709	1.40662	0.955	1.17045	0.425163	337.35	283.028	147.561		163.6		139.775				141.6	114.2
f	165	97	35.629	2.10059	0.71	0.75	4.73	0.79	152	132	2197	21.97	1096	10.96	8.26	4.17	3.53	4.68	1.8678	2.26395	2.21116	0.75	1.11268	0.317125	123.096	104.058	113.272	53.9239	121.022	57.6135	108.767				105.2	93.4
m	175	78	25.4694	1.99816	1.13	1.23	3.87	1.25	135.9	130.6	3713	37.13	2216	22.16	9.83	4.37	5.55	4.28	2.65589	3.02704	1.8506	1.19	1.10619	0.635659	227.105	228.346	155.413	77.778	167.263	83.7088	151.206				129.3	156.2	98.9	9.89	51.4	6.3	6.8	13.6	11.1	129.4	96.8	47.7	44.1	1.92412	0.431907
m	180	85	26.2346	2.11525	1	0.88	4.86	1.34	147	139	2881	28.81	1509	15.09	8.24	4.66	4.42	4.04	2.19164	2.64175	1.87987	1.17	1.34	0.36214	165.517	147.36	163.51	77.3006	204.04	96.461	152.268				180.2	158.2	96.3	9.63	54.3	7	6.9	9.9	7.8	137	128.1	54.8	60.8	1.77348	0.287293
m					0.95	1	4.91	1.18	128.8	140	2686	26.86	1829	18.29	8.81	5.19	3	5.86	2.41286	2.47729	1.82564	1.065	1.24211	0.407332	124.286	155.469	174.497		202.429		162.972				101.1	155.2	83.6	8.36	50.6	5.8	7.3	13	9.6	122.2	129.1	52.3	47	1.65217	0.379447
m	170	67	23.1834	1.83419	0.75	0.84	4.91	0.75	149	149	3829	38.29	2165	21.65	7.35	4.54	3.52	3.64	2.62515	3.0924	1.39992	0.75	1	0.342159	210.623	181.824	134.391	73.2702	134.391	73.2702	134.391				96.7	98.9
m	165	68	24.977	1.80625	0.77	0.88	4.61	1.04	124.2	133	3853	38.53	2285	22.85	8.26	3.81	3.39	4.85	2.69692	3.09315	1.53138	0.905	1.35065	0.381779	217.609	212.871	126.324	69.9369	153.889	85.1976	113.937				125.3	109.9
																																												136.679
										142.864
[truncated: 7 more columns]

## Sheet: combined
sex	height	weight	BMI	BSA (m^2)	septal wall thickness (para sternal)	pos wall thick (para sternal)	LVID in diastole (para sternal)	septal bump at widest (para sternal)	angle of septal bump	angle from aorta (para sternal)	short axis epicard area (mm2)	short axis epicard area (cm2)	short axis endocard area (mm2)	short axis endocard area (cm2)	anaular apical length (apical view)	apical radius at widest	radius to apex (a)	radius to base (d)	computed radius (b)	computed mean wall thickness (t)	SI ECHO	upper/mid average	DUST	Relative wall thickness	LVM (AL)	LVM (TE)	LVM (ASE) midseptum	LVMI (ASE mid)	LVM (ASE)	LVMI ASE prox	LVM ASE corrected	LVMI corrected		CT	internal volume	mycocardium volume	anulus - apex mm	anulus-apex (CT)	internal diam 4 cham	septal w thick (4 ch)	lateral w thick (4 ch)	knockle thick (3 chamber at widest point)	post wall thick (3 ch)	angle from lv to aorta	angle of knockle (from inseretion to widest point)	internal diam 3 cham	internal diam 2 cham	SI CT	relative wall thickness (CT)
f					0.93	1.02	3.45	0.93	150	150	2154	21.54	1130	11.3					1.89655	2.22707		0.93	1	0.591304	41.9747		98.7591		98.7591		98.7591				99.9	63.8
f					0.83	0.74	4.14	0.69	150	142	2416	24.16	1242	12.42	6.89	3.43	3.22	3.59	1.98832	2.3879	1.73262	0.76	0.831325	0.357488	121.258	101.263	98.7266		87.6105		105.387				129	97.4	86	8.6	49.2	7.7	7.1	6.9	7.1	147	158	45	59.8	1.74797	0.288618
f	170	87	30.1038	2.04955	0.9	0.94	5.39	0.95	143	148	5732	57.32	3095	30.95	7.63	4.78	3.07	4.45	3.13874	3.88674	1.21546	0.925	1.05556	0.348794	370.992	304.823	189.768	92.59	196.337	95.7951	186.003	90.7532			191.4	149.5
f					0.77	0.71	4.83	0.77	178	159	2669	26.69	1514	15.14	7.34	4.67	3.72	3.52	2.19527	2.51006	1.67178	0.77	1	0.293996	132.799	121.229	119.488		119.488		119.488				121.3	100.4	80.8	8.08	48.5	6.6	6.3	16.3	6.3	136.7	136.1	49.2	57.7	1.66598	0.259794
f	158	94	37.6542	2.0086	0.76	0.86	3.73	0.82	147	158	2356	23.56	1104	11.04	7.63	4.27	4.27	3.3	1.8746	2.37166	2.0351	0.79	1.07895	0.461126	132.478	103.595	86.4884	43.0591	90.8231	45.2172	84.1775	41.9087			91.2	92.2	75.8	7.58	49.5	91	7.3	11.6	8.8	130.5	104.8	41	48.5	1.53131	0.355556
f	168	84	29.7619	2.00196	0.74	0.84	5.4	0.74	156	146	3431	34.31	2116	21.16	7.65	4.64	4.22	3.27	2.59527	2.88547	1.47383	0.74	1	0.311111	174.648	167.223	157.566	78.7058	157.566	78.7058	157.566	78.7058			138.2	118.8	71.9	7.19	54.1	8	7.5	8.4	78	141.3	146.3	49.5	59.5	1.32902	2.88355
f					0.86	0.94	4.94	0.86			2314	23.14	1035	10.35	6.72	4.23	3.11	3.63	1.81508	2.35597	1.85116	0.86	1	0.380567	122.908	92.5889	158.9		158.9		158.9				135.9	188.1
f		98			0.87	0.98	4.05	0.87	156	148	2392	23.92	1325	13.25	9.03	3.72	4.83	4.01	2.05368	2.35803	2.19849	0.87	1	0.483951	133.66	124.94	118.331		118.331		118.331				141.7	116.6	92.1	9.21	43.7	7.3	6.8	8.5	7.3	135	142	44.6	69.3	2.10755	0.334096
f	154	57	24.0344	1.59399	0.65	0.73	4.87	0.7	144	137	2756	27.56	1734	17.34	6.8	4.06	3.78	2.85	2.34936	2.53442	1.4472	0.675	1.07692	0.299795	121.926	118.343	111.324	69.8397	116.238	72.9226	107.935	67.7139			105.4	78.5	84	8.4	41.5	4.9	5.6	9.9	7.3	135	156.5	41	58.5	2.0241	0.351807
f	158	72	28.8415	1.79341	0.71	0.8	4.76	0.71	139	138	3796	37.96	2010	20.1	8.35	3.87	4.3	4.21	2.52943	3.09089	1.65057	0.71	1	0.336134	233.154	203.221	119.401	66.5777	119.401	66.5777	119.401	66.5777			122.4	107.4	87.3	8.73	51.8	8.9	7.2	11.1	8.6	129.3	144.2	45.2	61.4	1.68533	0.332046
f					0.69	0.75	5.1	0.69	144	137	2534	25.34	1217	12.17	8.92	4.07	3.69	4.94	1.96821	2.46937	2.26602	0.69	1	0.294118	157.544	126.795	127.211		127.211		127.211				84.2	135.7
f	167	65	23.3067	1.78749	0.62	0.68	4.83	0.62	144	144	3045	30.45	1862	18.62	7.68	4.22	4.19	3.26	2.43453	2.69407	1.57731	0.62	1	0.281573	151.278	145.283	102.105	57.1221	102.105	57.1221	102.105	57.1221			101.9	79.4	78.5	7.85	48.2	7.3	6.6	8.5	6.7	137	126	42.8	57	1.62863	0.278008
f					0.67	0.77	4.78	0.71	147	147	2808	28.08	1641	16.41	8.18	4.14	4.55	3.6	2.28549	2.57927	1.78955	0.69	1.0597	0.322176	146.901	141.535	113.442		117.329		110.719				59	119.7	74.4	7.44	37.1	10.5	8	13.5	7.8	106	129	34.4	50	2.00539	0.420485
f					0.67	0.74	4.7	0.66	144.5	145.9	3240	32.4	1708	17.08	7.56	4.76	4.08	3.38	2.33168	2.82517	1.62115	0.665	0.985075	0.314894	181.435	150.998	107.32		106.39		108.002				114.8	87.9
f					0.92	1.05	4.13	1.05	145.1	134.2	2297	22.97	934	9.34	7.91	4.22	3.67	4.3	1.72424	2.36375	2.29376	0.985	1.1413	0.508475	141.845	102.392	133.092		145.425		127.42				105	126.3	91.3	9.13	40.6	10.9	10.1						55.6	2.24877
f	165	79	29.0174	1.9251	0.73	0.84	5.35	0.99	167.5	156.3					8.22	4.09	3.47	4.51				0.86	1.35616	0.314019			153.799	79.8912	186.057	96.648	137.194	71.2657			137.3	133.3	89.8	8.98	46.9	10.3	7.9	13.8					52.2	1.91471
f					0.78	0.61	4.51	1.15	102	132	2984	29.84	1507	15.07	6.69	3.34	3.26	3.4	2.19019	2.70336	1.52727	0.965	1.47436	0.27051	157.045	125.774	98.0882		132.294		89.73				207.4	101.3	80.7	8.07	46.1	7.5	6.3	8.9	6.7	130.3	127.4	43.4	51.6	1.75054	0.290672
f	166	70	25.4028	1.83667	0.71	0.79	4.38	0.75	143.3	130.6	4031	40.31	1949	19.49	8.12	4.4	3.72	4.27	2.49075	3.21564	1.63003	0.73	1.05634	0.360731	261.346	203.384	102.521	55.8191	105.997	57.7113	100.344	54.6334			100.3	92.4
f	164	63	23.4236	1.74088	0.66	0.7	4.49	0.68	155	152	3247	32.47	1664	16.64	6.38	3.41	2.96	3.19	2.30145	2.83444	1.38608	0.67	1.0303	0.311804	168.901	130.696	94.7527	54.4281	96.4669	55.4128	93.6296	53.783			117.7	75.2
f					0.88	0.98	4.61	1.03	132	142.5	5133	51.33	2761	27.61	8.34	5.64	3.93	4.39	2.96455	3.65709	1.40662	0.955	1.17045	0.425163	337.35	283.028	147.561		163.6		139.775				141.6	114.2
f	165	97	35.629	2.10059	0.71	0.75	4.73	0.79	152	132	2197	21.97	1096	10.96	8.26	4.17	3.53	4.68	1.8678	2.26395	2.21116	0.75	1.11268	0.317125	123.096	104.058	113.272	53.9239	121.022	57.6135	108.767	51.7792			105.2	93.4
f					0.71	0.92	4.33	0.87	102.9	130.6	2263	22.63	1233	12.33	8.14	3.93	4.62	3.49	1.9811	2.28522	2.05441	0.79	1.22535	0.424942	118.612	108.286	111.795		126.366		103.126				106.1	118	80.5	8.05	49.7	7.3	7	8.9	7.5	127.7	124.8	42.2	44.1	1.61972	0.301811
f					0.69	0.72	5.11	1.26	116.1	129.1	3420	34.2	2087	20.87	7	4.19	3.54	3.47	2.57743	2.88249	1.35794	0.975	1.82609	0.2818	167.905	159.871	124.457		190.379		104.255				98.6	118.9	79.4	7.94	46.5	8	6.2	11.2	8.2	133.6	68.1	40	54.1	1.70753	0.352688
f	165	55	20.202	1.6505	0.72	0.81	4.5	1.16	110.6	140.4	2949	29.49	1669	16.69	7.71	4.01	3.44	4.28	2.30491	2.66121	1.67252	0.94	1.61111	0.36	155.021	144.955	110.121	66.7197	153.039	92.7225	94.9897	57.5519			78.9	100.9	78.6	7.86	42.7	8.8	7.8	11.8	6.6	126.4	112	42.4	45	1.84075	0.309133
f					0.71	0.77	4.3	0.75	150	134	1999	19.99	1037	10.37	7.55	4.33	3.33	4.12	1.81683	2.13218	2.07779	0.73	1.05634	0.35814	100.847	87.2483	97.6541		101.013		95.6253				82.8	71.6
f					0.7	0.8	4.32	1.07	138.6	138.8	2597	25.97	1422	14.22	8.77	4.5	4.76	4	2.12753	2.4777	2.06108	0.885	1.52857	0.37037	146.469	135.898	100.121		133.434		87.2931				112	95	76.2	7.62	48	6.9	5.6	9.8	5.1	132	117	46.3	53.4	1.5875	0.2125
f	156	69	28.3531	1.74507	0.85	0.8	4.66	0.94	120	146	3774	37.74	2094	20.94	8.86	4.36	4.49	4.36	2.58175	3.07104	1.71589	0.895	1.10588	0.343348	231.655	210.998	128.676	73.7366	137.748	78.9355	124.559	71.3779			159	116.6	88.1	8.81	52.6	7.7	6.9	9.6	6.7	130.7	109.2	51.6	55	1.6749	0.254753
f	157	67	27.1816	1.73139	0.7	0.8	4.9	0.9	123.1	135.2	4297	42.97	2349	23.49	8.38	3.8	4.06	4.22	2.73443	3.30807	1.53231	0.8	1.28571	0.326531	267.217	230.969	124.585	71.9562	145.677	84.1388	113.305	65.4413			124.2	94	81.7	8.17	44.2	8	7.2	11.6						1.84842
f	162	95	36.1988	2.05455	0.8	0.91	3.24	0.8	154.7	133.3	2910	29.1	1415	14.15	7.01	4.42	3.23	3.65	2.12228	2.67218	1.65152	0.8	1	0.561728	159.74	124.833	74.3013	36.1642	74.3013	36.1642	74.3013	36.1642			98.1	81.4
f	150	55	24.4444	1.54031	0.76	0.86	4.3	0.8	136.5	141.5	3430	34.3	1749	17.49	7.39	4.8	3.31	3.84	2.3595	2.9255	1.56601	0.78	1.05263	0.4	196.499	157.374	109.613	71.1633	113.136	73.4504	107.479	69.7778			101.2	76.4
f					0.83	0.96	4.91	1.1	135.8	136	2853	28.53	1128	11.28	7.33	3.93	3.63	3.75	1.89487	2.68077	1.93417	0.965	1.3253	0.391039	177.559	122.358	156.138		187.626		141.572				93.6	112.6	80.7	8.07	41.2	9.8	10.2	12.4					55.9	1.95874
f	158	54	21.6311	1.58701	0.77	0.86	4.28	0.83	140.7	144.8	3226	32.26	1823	18.23	8.54	4.92	4.44	4.2	2.4089	2.80353	1.77259	0.8	1.07792	0.401869	183.976	173.858	109.623	69.0753	114.908	72.4049	106.601	67.1708			79.7	75.3
f	158	48	19.2277	1.50953	0.76	0.86	4.12	1.19	115.2	144	3398	33.98	1689	16.89	7.62	4.26	4.2	3.26	2.31868	2.91505	1.64318	0.975	1.56579	0.417476	200.619	156.394	102	67.5706	140.077	92.7952	89.4608	59.2642			83.3	77.2	69.2	6.92	37.6	6.8	5.6	7.2	5.3	134	132	38.6	37.8	1.84043	0.281915
f	144	48	23.1481	1.41133	0.91	0.8	4.24	1.06	143.4	152	3721		2298			4.66						0.985	1.16484	0.377358			114.877	81.3962	128.468	91.0266	110.289	78.1455			143.1	131.6
f	155	67	27.8876	1.71538	0.95	1.01	3.47	1.79	120	134.4	2537	25.37	1415	14.15	8.15	4.08	4.22	4.2	2.12228	2.43993	1.9201	1.37	1.88421	0.582133	134.176	129.064	100.38	58.5179	172.256	100.419	91.4206	53.2948			96.6	101.1	82.2	8.22	45.3	7.3	6.9	10.7	6.5	142	124	43.9	45.3	1.81457	0.286976
f	150	97	43.1111	1.96034	1.02	1.11	4.61	1.1	144.3	144	3823	38.23	1733	17.33	8.34	4.99	4.18	4.12	2.34868	3.13374	1.77546	1.06	1.07843	0.481562	257.345	192.982	176.966	90.2731	186.145	94.9554	172.607	88.0496			123	184.6
f	160	78	30.4687	1.87247	0.95	1	4.27	1.19	130	134.3	2779	27.79	1551	15.51	7.89	4.68	4.2	3.76	2.22193	2.57369	1.77548	1.07	1.25263	0.468384	147.361	136.385	138.53	73.9829	162.612	86.8438	129.816	69.3291			100.4	107.8	76.2	7.62	46.6	6.7	6.7	11.5	6.9	135.7	114	45.8	47.4	1.63519	0.296137
f	158	69	27.6398	1.76126	0.91	0.81	4.44	1.15	125	143	3249	32.49	1677	16.77	8.45	4	4.46	4.07	2.31042	2.83398	1.82867	1.03	1.26374	0.364865	196.796	169.364	125.053	71.0019	148.681	84.4173	117.652	66.7998			80.3	137.1	77.2	7.72	38	10.9	9.9	13.3	9.8	136.5	112.1	34	49	2.03158	0.515789
f					0.83	0.95	4.37	1.47	99.4	143.4					6.91	4.48	3.4	3.44				1.15	1.77108	0.434783			127.367		194.292		109.702				109.1	103.9	69.5	6.95	45.6	8.1	7.5	15.3	9.2	136.2	77.2	53.6	49	1.52412	0.403509
f	161	57	21.9899	1.6462	0.92	1.02	5.5	1.16	129.9	144	5836	58.36	3189	31.89	8.51	5.6	4.97	3.61	3.18605	3.92307	1.33551	1.04	1.26087	0.370909	397.434	325.228	210.143	127.654	244.383	148.453	193.821	117.739			194.3	182.4	89.5	8.95	66	9.9	9.5	12.8	8.7	125.9	141.4	6.0.6	60.6	1.35606	0.263636
f					0.79	0.9	5.15	1.08	93.2	134.3					7.2	4.73	3.44	3.53				0.935	1.36709	0.349515			157.579		192.9		141.103				193	147	87.3	8.73	65.1	9.6	6.2	10.8	6.4	142.4	125	59.5	67.5	1.34101	0.196621
f	152	74	32.0291	1.7642	1.11	1.01	3.93	1.33	123	142	2748	27.48	1223	12.23	6.9	3.44	3.96	2.78	1.97305	2.60271	1.74856	1.22	1.1982	0.513995	154.654	109.869	136.284	77.2497	157.122	89.0618	131.132	74.3298			89.6	111.7	82	8.2	41.4	8	7.4	12.5	8.8	131.3	119.7	36	43.6	1.98068	0.425121
f					0.84	0.87	3.89	1.27	153.9	144.3	1956	19.56	982	9.82					1.76799	2.11143	0	1.055	1.5119	0.447301			99.6214		135.93		89.9065				101	77.2	70	7	34.6	9.2	12.4	15.9	8.7	140	121	41.5	42.8	2.02312	0.50289
f	168	62	21.9671	1.75955	1.13	1.1	3.84	1.58	129.8	125.6	3515	35.15	1964	19.64	8.36	4.78	4.47	4.01	2.50032	2.94759	1.67179	1.355	1.39823	0.572917	204.112	187.613	141.377	80.3483	185.905	105.655	132.957	75.5632			161	120	84.2	8.42	56.7	7.6	7.3	11.9	8	126	116	56.7	58.6	1.48501	0.282187
f					1.09	0.99	4.83	1.08	149	147	3406	34.06	1979	19.79	7.28	3.64	3.42	3.8	2.50985	2.88648	1.45029	1.085	0.990826	0.409938	176.924	162.356	184.967		183.777		185.478				201.3	181	91.9	9.19	61.6	11.1	9	13.6	8	140	128	55	65	1.49188	0.25974
f	147	50	23.1385	1.45765	1.07	1.16	4.52	1.33	126	140	3558	35.58	1754	17.54	7.77	3.09	3.48	4.14	2.36287	2.99376	1.64419	1.2	1.24299	0.513274	215.853	171.289	182.603	125.272	213.324	146.348	171.622	117.739			90.3	149.3	83.3	8.33	40.4	9.3	8.4	13.6	10.5	129.7	118.1	22.9	48.4	2.06188	0.519802
f	150	37	16.4444	1.30148	0.98	0.92	3.97	1.36	128	133	3708	37.08	1986	19.86	7.75	3.78	3.88	3.71	2.51429	3.04773	1.54119	1.17	1.38776	0.463476	215.657	180.378	118.825	91.2999	153.668	118.072	110.732	85.0811			141.4	132	78.9	7.89	44.2	9.9	8.9	14.5	7.6	126	114.2	48.5	54.9	1.78507	0.343891
m	180	94	29.0123	2.20769	0.75	0.86	5.2	0.77	160	149	3547	35.47	2094	20.94	7.6	4.21	4.38	3.22	2.58175	2.95105	1.47187	0.76	1.02667	0.330769	188.214	173.215	150.877	68.3414	153.199	69.3931	149.22	67.5907			157.8	161.6	115.5	11.55	51.5	8.8	9.7	8.6	11	151	163	45.7	56.4	2.24272	0.427184
m	183	80	23.8884	2.0863	0.92	1.03	4.38	1.38	133.3	153.7	3800	38	2362	23.62	10.26	4.58	6.58	3.69	2.74198	3.0584	1.87091	1.15	1.5	0.47032	230.788	241.797	144.403	69.2149	193.833	92.9074	129.222	61.9383			154.6	150.7	105.2	10.52	60.5	11.5	9.2	16.2	8.1	126.8	110	44.9	55.6	1.73884	0.267769
m		72.5			0.92	1	4.72	0.92	157	152	4048	40.48	2294	22.94	9.5	5.28	5.67	3.89	2.70223	3.19107	1.75781	0.92	1	0.423729	258.829	240.777	160.049		160.049		160.049				133.1	151.5	103	10.3	49.9	9.9	8.5	7.7	9	146.2	155.8	46.5	56.2	2.06413	0.360721
m	174	73	24.1115	1.93463	0.69	0.79	4.66	0.69	150	156	2788	27.88	1573	15.73	9.07	5.13	5.96	3.32	2.23764	2.57621	2.02669	0.69	1	0.339056	159.272	153.069	112.232	58.0122	112.232	58.0122	112.232	58.0122			144.4	144
m	178	70	22.0932	1.932	0.86	0.93	5.3	0.86	135.1	137.2	4356	43.56	2657	26.57	8.23	4.6	3.77	4.33	2.90818	3.3102	1.41498	0.86	1	0.350943	248.517	239.137	178.024	92.1447	178.024	92.1447	178.024	92.1447			226.5	165	104.3	10.43	59.3	7.9	7.7						67.8
m	190	85	23.5457	2.19982	0.93	1.03	5.9	0.93	148	148	4351	43.51	2747	27.47	10.42	5.84	5.52	4.78	2.95702	3.3004	1.76191	0.93	1	0.349153	271.895	289.284	240.306	109.239	240.306	109.239	240.306	109.239			245	261.2	112.2	11.22	67.1	12.3	11.7	14.1	13	148.9	164.2	61.3	70	1.67213	0.387481
m					0.94	1	5.19	0.92	140.3	142.4	4790	47.9	2540	25.4	8.99	4.73	3.99	4.94	2.84343	3.52188	1.58084	0.93	0.978723	0.385356	324.601	278.301	190.334		187.803		191.886				196.7	158
m					0.94	1.03	4.15	0.94	140	139	3006	30.06	1726	17.26					2.34393	2.68784	0	0.94	1	0.496386	70.6968		134.133		134.133		134.133				131.2	135	97.1	9.71	48.3	9	8.2	8.2	6.9	135.1	135.6	45	50.7	2.01035	0.285714
m	185	92	26.8809	2.2315	0.9	0.8	5.47	0.9	153	142	4323	43.23	2596	25.96	10.89	5.95	5.93	4.87	2.8746	3.29938	1.89418	0.9	1	0.292505	289.365	294.681	176.343	79.0245	176.343	79.0245	176.343	79.0245			174.5	183.7	98.5	9.85	51.9	10.4	9.4	10.8	10.4	144.8	119.7	50.9	54	1.89788	0.400771
m					1.11	0.99	5.78	1.1	170	170	5223	52.23	3001	30.01	9.6	4.73	4.21	5.37	3.09071	3.67894	1.55304	1.105	0.990991	0.342561	354.78	332.825	253.22		251.672		253.96				348.3	247	112.8	11.28	70.9	8.2	7.5	8.1	8.5	147.3	147.8	69.4	80.2	1.59097	0.239774
m					1.12	1	5.07	0.96	167	146	3581	35.81	1724	17.24	9.01	4.4	4.15	4.84	2.34258	3.00934	1.9231	1.04	0.857143	0.394477	240.695	195.46	205.591		185.402		216.302				197.7	178.2	107.8	10.78	58.2	9.8	9.1	11.1	9.6	134.9	132.5	58.1	65.3	1.85223	0.329897
m					1.02	1.12	4.35	0.97	129.6	134.4	3058	30.58	1425	14.25	8.86	4.09	4.27	4.43	2.12977	2.75756	2.08004	0.995	0.95098	0.514943	200.384	157.418	162.185		156.969		165.06				138.9	152.6
m					0.94	1.05	4.8	1.05	158	141	3314	33.14	1529	15.29	7.49	4.4	3.72	3.65	2.20612	2.88837	1.69755	0.995	1.11702	0.4375	200.74	149.764	172.581		185.446		166.018				130	170	91.5	9.15	47.7	11.4	10.7	13.2	11.3	138.3	110.3	48.5	62.8	1.91824	0.473795
m					0.71	0.8	3.86	0.7	146.3	141.8	2768	27.68	1524	15.24	8.09	3.86	3.63	4.3	2.20251	2.57066	1.83654	0.705	0.985915	0.414508	150.321	136.232	83.4287		82.7103		83.8918				138	112.5
m	178	75	23.6713	1.98949	0.88	0.98	4.55	0.88	150	146	3463	34.63	1895	18.95	9.52	4.29	5.06	4.27	2.45601	2.92695	1.9381	0.88	1	0.430769	219.305	198.465	144.371	72.5666	144.371	72.5666	144.371	72.5666			143.1	139.4	92.1	9.21	54.3	8.2	8	11.9	8	139.9	136.3	49.7	57.4	1.69613	0.294659
m	165	80	29.3848	1.93542	0.97	1.08	4.35	1.21	131	140.6	3859	38.59	1864	18.64	8.31	4.68	3.51	4.75	2.43584	3.13811	1.70578	1.09	1.24742	0.496552	251.024	200.567	152.854	78.9768	178.322	92.1358	142.952	73.861			124.8	114.3
m		118			0.76	0.83	5	0.77	151	142	5284	52.84	2693	26.93	9.35	4.91	3.83	5.23	2.92781	3.72715	1.59676	0.765	1.01316	0.332	384.301	313.326	138.711		139.797		137.981				72.9	141.2
m	170	85	29.4118	2.02939	0.91	0.99	4.78	1	120	140	3725	37.25	2191	21.91	10.05	4.83	5.86	4.17	2.64087	3.03582	1.90279	0.955	1.0989	0.414226	233.845	231.514	161.228	79.4467	171.388	84.453	155.963	76.8522			130.6	177.7	111.5	11.15	46.8	11.9	10.4	12.3	9.8	143.3	112.7	46.5	63.5	2.38248	0.418803
m	182	90	27.1706	2.1847	0.88	0.97	4.95	0.88	150	147	3788	37.88	2267	22.67	8.92	4.76	3.97	4.86	2.68628	3.06126	1.66029	0.88	1	0.391919	220.179	218.171	165.178	75.6065	165.178	75.6065	165.178	75.6065			146.4	148.6	106.3	10.63	48.5	9.4	9.4	10	8.3	140.2	136	48.7	62	2.19175	0.342268
m	174	78	25.763	1.98987	0.73	0.82	6.05	0.73	141	144	4918	49.18	2895	28.95	8.49	5.71	4.05	4.21	3.03563	3.5523	1.39839	0.73	1	0.271074	303.148	273.476	188.672	94.8161	188.672	94.8161	188.672	94.8161			241.8	173	98.3	9.83	66.5	9.9	9.4	10	9.2	141.6		63.9		1.4782	0.276692
m		67			1.14	1.23	5.18	1.21	141.2	141.4	4350	43.5	2310	23.1	9.8	5.22	4.81	4.86	2.71163	3.33689	1.80703	1.175	1.0614	0.474903	301.94	263.825	247.473		257.526		242.627				217.4	255.9
m	178	78	24.6181	2.02293	0.92	0.98	4.62	0.96	140	136.5	3878	38.78	1906	19.06	8.95	4.92	4.28	4.55	2.46313	3.14339	1.8168	0.94	1.04348	0.424242	261.096	211.3	152.315	75.294	156.585	77.405	150.061	74.1797			149.3	131.8
m	175	75	24.4898	1.96513	0.77	0.89	6.07	1.03	103.1	135.1	4832		2770		9.14	4.92	4.09	5.04				0.9	1.33766	0.293245			205.974	104.814	246.07	125.218	183.955	93.6098			223.2	198.2
m	178	114	35.9803	2.37698	0.8	0.83	5.77	1.04	134.4	140.7	2118	21.18	858	8.58	9.17	5	3.78	5.15	1.6526	2.25593	2.77441	0.92	1.3	0.287695	142.907	100.821	184.066	77.437	217.945	91.6899	167.65	70.5307			73.4	169.9
m	183	110	32.8466	2.38867	0.94	1	5.02	0.94	151.6	145.9												0.94	1	0.398406	0		179.907	75.3168	179.907	75.3168	179.907	75.3168			183.9	169.3
m					0.96	0.88	4.47	0.96	149	148	2874	28.74	1497	14.97	7.48	3.23	3.88	3.46	2.18291	2.63919	1.71331	0.96	1	0.393736	156.494	130.311	138.18		138.18		138.18				92.9	116.5	88.3	8.83	40.5	8.6	8.3	10.5	9.9	135.2	135.5	39.1	47.1	2.18025	0.488889
m	167	80	28.6851	1.9524	1.55	1.65	3.68	1.55	152	133	3654	36.54	1544	15.44	8.9	4.57	4.2	4.71	2.21691	3.06825	2.0073	1.55	1	0.896739	262.416	191.915	231.681	118.664	231.681	118.664	231.681	118.664			142.5	217.8	88.9	8.89	54.8	10.6	9.2	14.6	10	147	130	51.4	52	1.62226	0.364964
m					0.78	0.85	6.61	0.78	165	151	4746	47.46	2697	26.97	7.81	5.74	4.19	3.05	2.92999	3.48956	1.33277	0.78	1	0.257186	284.936	226.939	235.04		235.04		235.04				266.2	239.8	99.8	9.98	73.5	11.6	9.8	11.6	9.2	137.4	168.3	65	72.5	1.35782	0.25034
m	179	95	29.6495	2.20871	0.83	0.93	4.49	0.81	148.1	149.6	3541	35.41	1682	16.82	9.27	4.93	4.63	4.52	2.31387	2.99291	2.00314	0.82	0.975904	0.414254	243.52	194.288	131.31	59.4511	129.366	58.571	132.56	60.0172			99.6	123
m					0.75	0.84	5.11	0.77	148	155	4828	48.28	2469	24.69					2.8034	3.54466		0.76	1.02667	0.328767	149.744		144.089		146.336		142.535				150.1	116.9
m	180	105	32.4074	2.31401	0.98	1.03	4.31	0.97	150.1	141	4261	42.61	2357	23.57	8.84	4.86	4.39	4.29	2.73908	3.29	1.61368	0.975	0.989796	0.477958	269.938	237.763	146.576	63.3431	145.581	62.9129	147.082	63.5615			86.5	148.5
m					0.95	1.05	5.21	1.1	140	146	3493	34.93	2027	20.27	9.36	4.86	4.76	4.58	2.54011	2.9289	1.84244	1.025	1.15789	0.403071	209.584	204.471	199.301		219.172		189.285				117.5	213.7	93.9	9.39	49.3	12.8	12.4	12.3	11.4	134.8	142	39.7	49.9	1.90467	0.462475
m					0.91	0.98	4.52	0.92	147	154	2844	28.44	1604	16.04	8.5	3.23	4.19	4.33	2.25958	2.60637	1.88088	0.915	1.01099	0.433628	157.084	149.18	145.851		146.879		145.282				121.1	154	94.3	9.43	40.9	9.7	8.7	10.8	7	148.3	140.2	43.6	59.7	2.30562	0.342298
m					0.85	0.91	6.45	1.18	133.2	132.4	5558	55.58	3005	30.05	9.41	6.45	3.64	5.5	3.09277	3.82085	1.52129	1.015	1.38824	0.282171	396.025	343.707	246.35		304.131		219.077				105.5	249.6
m	172	80	27.0416	1.99461	0.73	0.84	5.61	0.75	148	147	3797	37.97	2246	22.46	8.76	5.79	4.48	4.23	2.67381	3.06797	1.63811	0.74	1.0274	0.299465	220.814	212.826	167.315	83.8835	169.896	85.1773	165.365	82.9059			218.8	169.1	100.9	10.09	61.4	8.1	6.3	12	6.4	144.6	129	66	73.3	1.64332	0.208469
m					0.94	0.87	4.89	0.99	149	132					9.71	4.04	5.32	4.28				0.965	1.05319	0.355828			157.291		162.935		154.706				103.6	152.4	101.5	10.15	37.6	10.3	9.9	12.3	9.7	148	114.6	41.4	57.7	2.69947	0.515957
m					0.87	0.97	5.32	0.9	144	143	3811	38.11	2211	22.11	7.73	3.9	3.64	3.96	2.65289	3.07862	1.4569	0.885	1.03448	0.364662	210.88	191.821	185.54		189.395		183.082				112	163	79.2	7.92	55.4	9.8	6.8	12.4	8	127	146	49.8	53	1.4296	0.288809
m					0.84	0.96	5.03	0.86	142.9	141.4	4596	45.96	2650	26.5	8.62	4.72	3.36	5.18	2.90434	3.4242	1.48398	0.85	1.02381	0.38171	284.481	268.366	163.874		166.21		162.345				158.1	144.6
m					1.06	1.12	3.51	1.23	138	149					8.18	4.13	4.37	3.66				1.145	1.16038	0.638177			119.276		133.429		114.987				118.1	127.1	88	8.8	47.3	8.6	7.8	12.3	8.5	128.5	134.4	45.8	53.1	1.86047	0.359408
m	183	86	25.6801	2.15142	0.53	0.6	5.91	0.59	154.2	130.9					8.99	5.44	4.15	4.56				0.56	1.11321	0.203046			125.756	58.4525	133.242	61.932	119.692	55.6338			230.4	129.1
m	180	100	30.8642	2.26652	0.85	0.95	5.25	0.82	131	136	3752	37.52	1723	17.23	9.34	4.76	4.64	4.5	2.3419	3.09856	1.99411	0.835	0.964706	0.361905	267.546	205.342	176.372	77.8165	172.667	76.1814	178.984	78.9685			109.2	175
m					0.77	0.86	6.16	0.85	135	135.1	5737	57.37	3272	32.72	9.36	5.94	4.89	4.61	3.22724	3.8774	1.45015	0.81	1.1039	0.279221	396.524	358.794	206.915		219.157		198.53	#DIV/0!			297.7	190.1
m	176	88	28.4091	2.11197	0.99	1.1	4.78	0.99	165	156	3405	34.05	1535	15.35	9.35	4.06	5.64	3.85	2.21044	2.93735	2.11496	0.99	1	0.460251	240.504	187.128	182.998	86.6477	182.998	86.6477	182.998	86.6477			143.7	181.1	90.7	9.07	55.7	10.2	9	9.1	9.2	128.9	141.3	51.9	60.7	1.62837	0.330341
m					0.85	0.96	6.42	0.86	121	130	4936	49.36	2857	28.57	9.68	3.83	5.08	4.6	3.01564	3.56316	1.60496	0.855	1.01176	0.299065	329.984	309.253	252.704		254.397		251.439				292.2	265.1	114	11.4	60.1	11.8	10.5	17.8	9.2	126.8	101	71.1	75.5	1.89684	0.306156
m	183	110	32.8466	2.38867	0.8	0.88	5.45	0.79	108.5	122.9	4729	47.29	2377	23.77	9.98	4.31	4.5	5.29	2.75068	3.50745	1.8141	0.795	0.9875	0.322936	350.522	290.171	172.67	72.287	171.403	71.7566	173.572	72.6649			73.1	179.5
m	168	78	27.6361	1.93989	0.69	0.76	5.05	0.71	149.4	137.8	3350	33.5	1704	17.04	8.43	4.74	4.05	4.18	2.32895	2.88694	1.80983	0.7	1.02899	0.30099	206.037	170.395	126.058	64.9821	128.174	66.0727	124.563	64.2115			152.2	130.3
m					0.69	0.74	5.1	0.75	133.2	142.2	3200		1738		10.15	5.08	5.83	4.26				0.72	1.08696	0.290196			126.146		132.59		121.983				180	128.8
m					0.91	0.81	5.01	1.28	125	133	3446	34.46	1622	16.22	8.07	4.48	4.21	3.85	2.27222	2.94902	1.7758	1.095	1.40659	0.323353	217.718	168.734	153.61		197.781		140.61				111.9	144.4	94.2	9.42	46	8.6	8.5	12.7	7	132.3	112.9	47	56	2.04783	0.304348
m	175	78	25.4694	1.99816	1.13	1.23	3.87	1.25	135.9	130.6	3713	37.13	2216	22.16	9.83	4.37	5.55	4.28	2.65589	3.02704	1.8506	1.19	1.10619	0.635659	227.105	228.346	155.413	77.778	167.263	83.7088	151.206	75.6728			129.3	156.2	98.9	9.89	51.4	6.3	6.8	13.6	11.1	129.4	96.8	47.7	44.1	1.92412	0.431907
m	180	85	26.2346	2.11525	1	0.88	4.86	1.34	147	139	2881	28.81	1509	15.09	8.24	4.66	4.42	4.04	2.19164	2.64175	1.87987	1.17	1.34	0.36214	165.517	147.36	163.51	77.3006	204.04	96.461	152.268	71.9859			180.2	158.2	96.3	9.63	54.3	7	6.9	9.9	7.8	137	128.1	54.8	60.8	1.77348	0.287293
m					0.95	1	4.91	1.18	128.8	140	2686	26.86	1829	18.29	8.81	5.19	3	5.86	2.41286	2.47729	1.82564	1.065	1.24211	0.407332	124.286	155.469	174.497		202.429		162.972				101.1	155.2	83.6	8.36	50.6	5.8	7.3	13	9.6	122.2	129.1	52.3	47	1.65217	0.379447
m	170	67	23.1834	1.83419	0.75	0.84	4.91	0.75	149	149	3829	38.29	2165	21.65	7.35	4.54	3.52	3.64	2.62515	3.0924	1.39992	0.75	1	0.342159	210.623	181.824	134.391	73.2702	134.391	73.2702	134.391	73.2702			96.7	98.9
m	165	68	24.977	1.80625	0.77	0.88	4.61	1.04	124.2	133	3853	38.53	2285	22.85	8.26	3.81	3.39	4.85	2.69692	3.09315	1.53138	0.905	1.35065	0.381779	217.609	212.871	126.324	69.9369	153.889	85.1976	113.937	63.079			125.3	109.9
m	171	96	32.8306	2.14622	0.86	0.9	4.71	1.05	127.4	134.6	3374	33.74	1779	17.79	8.91	5.2	4.49	4.2	2.37965	2.89139	1.87212	0.955	1.22093	0.382166	209.711	180.59	142.349	66.3255	162.79	75.8496	133.333	62.1245			140.3	128	90	9	48	9.7	9	15.6	8.6	127.8	106	54.7	54.2	1.875	0.358333
m					0.75	0.85	4.55	1.17	105	127.2	2328	23.28	1100	11	9	4.14	4.95	4.19	1.87121	2.35352	2.40487	0.96	1.56	0.373626	144.646	120.389	118.773		161.193		103.329				106.6	114.6	81.8	8.18	42.8	7	7.8	10.7	7.3	131.7	115.6	44.5	52.7	1.91121	0.341121
m	181	86	26.2507	2.13435	0.88	0.94	5.28	0.93	135	129	3545	35.45	1816	18.16	9	4.92	5.1	3.8	2.40427	2.9799	1.87167	0.905	1.05682	0.356061	228.592	191.491	180.624	84.627	186.959	87.5954	176.908	82.8859			80.3	172.7	94.4	9.44	41.2	7.8	7.9	9.7	9.4	139	130.4	44.4	51	2.29126	0.456311
m	172	77	26.0276	1.96247	0.8	0.9	5.4	1.17	124.7	139.4	1280	12.8	2661	26.61	8.5				2.91037	1.07889	1.4603	0.985	1.4625	0.333333			172.411	87.8539	221.434	112.834	151.408	77.1515			96.5	152.9
m	173	80	26.7299	2.00301	1.17	1.26	5.1	1.36			4034	40.34	2088	20.88	8.66	4.77	4.27	4.35	2.57804	3.20353	1.67957	1.265	1.16239	0.494118	260.535	219.024	249.708	124.666	277.282	138.433	238.544	119.093			173.1	249.7
m	178	80	25.2493	2.04482	0.95	0.92	5.99	1.17	120	136	6340	63.4	3742	37.42	8.59	6.71	3.84	4.49	3.45125	4.09018	1.24448	1.06	1.23158	0.307179	422.175	369.583	232.671	113.786	267.554	130.845	217.245	106.242			211	188.8	98	9.8	64.2	7.8	6.8	10.1	7.9	138.2	125.8	61.1	72.2	1.52648	0.246106
m	170	76	26.2976	1.93512	1.13	1.22	4.32	1.23	114	128.6	4421	44.21	2344	23.44	8.78	4.22	4.86	3.94	2.73152	3.36763	1.60717	1.18	1.0885	0.564815	289.838	245.237	182.991	94.5632	194.263	100.388	178.469	92.2264			196.7	182.2	99.8	9.98	58.2	8.5	8	11	8.8	146.3	127.5	57.6	64.3	1.71478	0.302405
m					0.85	0.74	4.91	0.94	145	149	3450	34.5	1522	15.22	7.14	3.83	3.31	3.87	2.20106	2.96321	1.62194	0.895	1.10588	0.301426	209.904	153.146	134.391		144.014		130.226				91.1	114	77.1	7.71	46.2	8.5	7.5	7.2	7	125.5	153.1	38.6	50.7	1.66883	0.30303
m	172	70	23.6614	1.88457	1.15	1.26	4.97	1.1			4696	46.96	1700	17	7.42	4.88	3.47	3.89	2.32621	3.55269	1.59487	1.125	0.956522	0.507042	340.495	208.884	236.809	125.657	230.058	122.075	240.515	127.624			208.1	241.7	103.4	10.34	60.3	14.6	12							1.71476
m	165	62	22.7732	1.73672	0.75	0.85	6.2	0.91	122	129.6	5799	57.99	3587	35.87	8.51	5.69	4.02	4.17	3.37902	3.88327	1.25924	0.83	1.21333	0.274194	361.753	330.636	204.765	117.903	229.564	132.183	189.201	108.942			265.8	216.4
m	166	72	26.1286	1.8588	0.81	0.71	4.7	1.01	142	136					8.28	3.66	3.59	4.48				0.91	1.24691	0.302128			117.756	63.3505	137.697	74.0784	110.43	59.4094			124.5	116.3	88.9	8.89	51.6	8	7	12.6	7.2	135.4	108.7	43.1	55	1.72287	0.27907
m	175	82	26.7755	2.04108	1.15	1.03	5.37	1.04	165	155	3781	37.81	1859	18.59	8.92	5.27	4.63	4.18	2.43257	3.09883	1.83345	1.095	0.904348	0.383613	252.533	203.681	234.784	115.029	219.36	107.472	242.561	118.84			223	206.5	99	9.9	49.7	8.8	7.8	9.9	7.3	138.8	166.5	57.1	77.9	1.99195	0.293763
m					1.03	1.1	5.82	1.3	123.9	128.3	5529	55.29	2827	28.27	8.8	4.51	3.74	4.78	2.99977	3.82094	1.46678	1.165	1.26214	0.378007	392.906	312.617	260.937		304.993		241.648				206.5	229.4
m					1.25	1.13	4.49	1.32	121	135	4546	45.46	2048	20.48					2.55323	3.45212	0	1.285	1.056	0.503341	137.317		197.955		206.285		195.346				192	212.3	99.4	9.94	60.5	11.3	10.3	12.4	11.1	139	90.6	52.2	67.3	1.64298	0.366942
m	155	70	29.1363	1.74761	1.06	1.16	5.06	1.13	135	149	2942	29.42	1692	16.92	9.85	5.45	4.8	4.85	2.32073	2.65404	2.12217	1.095	1.06604	0.458498	176.056	172.535	217.966	124.722	227.315	130.072	213.234	122.015			203.7	195.2	100.1	10.01	55.1	8.6	10.5	13.5	8.7	157.5	136.9	55.2	73.2	1.8167	0.315789
m					1.03	1.14	5.33	1.31	119.8	134.8	5364	53.64	2755	27.55	9.28	5.99	4.15	4.84	2.96132	3.7567	1.56687	1.17	1.27184	0.427767	388.172	313.577	230.464		271.262		213.283				219.3	201.2
m	180	96	29.6296	2.22754	1.12	1.21	6.41	1.4	148.5	141.8	6226	62.26	3105	31.05	9.12	5.22	3.88	5.17	3.14381	4.0834	1.45047	1.26	1.25	0.377535	471.509	373.391	345.366	155.044	400.481	179.786	320.385	143.829			204.7	313.4
m	172	72	24.3375	1.90727	1	1.1	5.66	1.13	147	136	4004	40.04	2678	26.78	8.71	5.97	4.9	3.75	2.91965	3.13456	1.49162	1.065	1.13	0.388693	210.877	228.972	244.327	128.103	264.195	138.521	233.801	122.585			96.8	221.6	95	9.5	37.4	12.7	16.5	18.7	16	139.4	129	43	51.3	2.54011	0.855615
m	172	115	38.8724	2.32724	1.16	1.1	5.69	1.13	125	155	4940	49.4	2641	26.41	8.13	3.74	3.85	4.17	2.89941	3.58121	1.40201	1.145	0.974138	0.386643	318.343	262.104	271.271	116.563	266.556	114.537	273.633	117.578			132.2	250.4	101.3	10.13	49.8	10.2	9.3	12.7	9.5	130.5	113	49	61.5	2.03414	0.381526
m	168	59	20.9042	1.72285	0.79	0.89	4.8	0.85	139.1	144.2	4300	43	2263	22.63	8.01	4.6	3.74	4.02	2.68391	3.31714	1.49223	0.82	1.07595	0.370833	267.576	217.503	138.512	80.3968	144.859	84.0807	134.633	78.1456			171	107.8
m	159	72.9	28.8359	1.81117	0.89	0.98	4.9	1.12	131	129.1	2863		1140		6.53	3.86	2.73	3.7				1.005	1.25843	0.4			164.641	90.9032	191.857	105.93	152.458	84.1764			161.9	129.1
m	160	70	27.3437	1.7883	1.04	1.14	5.87	1.28	135	147.3	4494	44.94	2373	23.73	9.68	5.82	5.59	4.12	2.74836	3.39948	1.76105	1.16	1.23077	0.388416	313.325	270.094	272.812	152.554	312.8	174.915	254.15	142.118			106.4	237.1	86.2	8.62	54.5	8.7	8	17.6	5.6	121	135	53.4	62.6	1.58165	0.205505
m					0.75	0.79	5.78	0.9	126.8	134.8	4995	49.95	2632	26.32	9.98	5.92	4.91	5.08	2.89446	3.60626	1.72398	0.825	1.2	0.273356	363.965	315.966	172.449		192.924		160.77				272.6	160.3
m	168	86	30.4705	2.02208	1.51	1.6	3.62	1.65	131	141	3166	31.66	1319	13.19	7.39	4.37	3.44	3.8	2.04903	2.83349	1.8033	1.58	1.09272	0.883978	197.926	137.528	216.261	106.95	232.42	114.941	212.699	105.188			119	236.1	94.2	9.42	43.8	9.2	9	16.2	12.6	140.4	105.1	45.8	60.8	2.15068	0.575342
m	167	70	25.0995	1.84469	0.77	0.8	4.66	0.92	143.2	152.5	2714	27.14	1479	14.79	7.78	0.92	3.8	4.05	2.16975	2.54346	1.79284	0.845	1.19481	0.343348	144.473	131.308	120.825	65.4991	135.71	73.5678	113.583	61.5731			72.8	93.6
m	159	62	24.5243	1.6907	1.1	1.19	3.84	1.55	135.1	139.1	2875	28.75	1420	14.2	7.8	3.8	3.9	3.09	2.12603	2.65054	1.83441	1.325	1.40909	0.619792	165.981	122.856	146.95	86.9166	192.33	113.758	136.492	80.7314			103	142	77	7.7	59	9.1	8.5	16.8	12.1	146	147	45	55.3	1.30508	0.410169
m	155	62	25.8065	1.65975	1.11	1.25	4	1.4	138	136	2155	21.55	1251	12.51	8.25	4.35	3.76	4.48	1.99551	2.20546	2.06714	1.255	1.26126	0.625	106.844	105.866	163.44	98.4723	194.074	116.93	153.873	92.7084			84.6	156.7	81.8	8.18	46.5	9	7.5	13.1	11.9	147.4	139.5	40.2	43.4	1.75914	0.511828
m	163	70	26.3465	1.81255	0.86	0.95	4.03	0.96	129.2	139	3038	30.38	1534	15.34	7.77	3.86	3.83	3.81	2.20972	2.7314	1.75814	0.91	1.11628	0.471464	174.861	143.058	113.954	62.8697	122.614	67.6472	109.841	60.6006			98	82.8
m	165	84	30.854	1.97597	0.98	1.08	5.48	1.16	123	133.2	3653	36.53	1493	14.93	8.12	4.66	3.32	4.42	2.17999	3.07374	1.86239	1.07	1.18367	0.394161	251.716	171.091	225.593	114.168	251.75	127.405	212.685	107.636			169.8	218.8
																											2		#REF!	12	5	4
																											4		#REF!	19	14	14
																											6		#REF!
82
47
129
[truncated: 9 more columns]

## Sheet: indexed
sex	height	weight	BMI	BSA (m^2)	septal wall thickness - mid	pos wall thick (para sternal)	LVID in diastole (para sternal)	septal wall thickness - prox	angle of septal bump	angle from aorta (para sternal)	short axis epicard area (mm2)	short axis epicard area (cm2)	short axis endocard area (mm2)	short axis endocard area (cm2)	anaular apical length (apical view)	apical radius at widest	radius to apex (a)	radius to base (d)	computed radius (b)	computed mean wall thickness (t)	SI ECHO	upper/mid average	DUST	Relative wall thickness	LVM (AL)	LVM (TE)	ASE mid	BSA mid	ASE prox	BSA prox	height mid	height prox	height27 mid	height 27 prox	internal volume	mycocardium volume	anulus - apex mm	anulus-apex (CT)	internal diam 4 cham	septal w thick (4 ch)	lateral w thick (4 ch)	knockle thick (3 chamber at widest point)	post wall thick (3 ch)	angle from lv to aorta CT	angle of knockle (from inseretion to widest point)	internal diam 3 cham	internal diam 2 cham	SI CT	relative wall thickness (CT)
f	144	48	23.1481	1.41133	0.91	0.8	4.24	1.06	143.4	152	3721		2298			4.66						0.985	1.16484	0.403302			114.877	81.3962	128.468	91.0266	79.7754	89.214	42.9193	47.9973	143.1	131.6	93.2	9.32	51.5	7.9	8	10.8	8.5	127.1	121.8	50.5	56.4	1.80971	0.318447
f	147	50	23.1385	1.45765	1.07	1.16	4.52	1.33	126	140	3558	35.58	1754	17.54	7.77	3.09	3.48	4.14	2.36287	2.99376	1.64419	1.2	1.24299	0.493363	215.853	171.289	182.603	125.272	213.324	146.348	124.22	145.119	64.5283	75.3848	90.3	149.3	83.3	8.33	40.4	9.3	8.4	13.6	10.5	129.7	118.1	22.9	48.4	2.06188	0.490099
f	150	37	16.4444	1.30148	0.98	0.92	3.97	1.36	128	133	3708	37.08	1986	19.86	7.75	3.78	3.88	3.71	2.51429	3.04773	1.54119	1.17	1.38776	0.478589	215.657	180.378	118.825	91.2999	153.668	118.072	79.2169	102.446	39.7615	51.4207	141.4	132	78.9	7.89	44.2	9.9	8.9	14.5	7.6	126	114.2	48.5	54.9	1.78507	0.395928
f	150	55	24.4444	1.54031	0.76	0.86	4.3	0.8	136.5	141.5	3430	34.3	1749	17.49	7.39	4.8	3.31	3.84	2.3595	2.9255	1.56601	0.78	1.05263	0.376744	196.499	157.374	109.613	71.1633	113.136	73.4504	73.0756	75.424	36.679	37.8577	101.2	76.4	77	7.7	40.4	8.1	8.3	11.3	6.3	121.5	102.5	39.7	50.6	1.90594	0.356436
f	150	97	43.1111	1.96034	1.02	1.11	4.61	1.1	144.3	144	3823	38.23	1733	17.33	8.34	4.99	4.18	4.12	2.34868	3.13374	1.77546	1.06	1.07843	0.462039	257.345	192.982	176.966	90.2731	186.145	94.9554	117.977	124.097	59.2165	62.288	123	184.6	92.9	9.29	49.3	10.9	11	15.1	11.1	129.8	124.9	51.1		1.88438	0.446247
f	152	74	32.0291	1.7642	1.11	1.01	3.93	1.33	123	142	2748	27.48	1223	12.23	6.9	3.44	3.96	2.78	1.97305	2.60271	1.74856	1.22	1.1982	0.53944	154.654	109.869	136.284	77.2497	157.122	89.0618	89.6602	103.37	44.0013	50.7295	89.6	111.7	82	8.2	41.4	8	7.4	12.5	8.8	131.3	119.7	36	43.6	1.98068	0.405797
f	154	57	24.0344	1.59399	0.65	0.73	4.87	0.7	144	137	2756	27.56	1734	17.34	6.8	4.06	3.78	2.85	2.34936	2.53442	1.4472	0.675	1.07692	0.283368	121.926	118.343	111.324	69.8397	116.238	72.9226	72.2883	75.4793	34.6963	36.2278	105.4	78.5	84	8.4	41.5	4.9	5.6	9.9	7.3	135	156.5	41	58.5	2.0241	0.293976
m	155	62	25.8065	1.65975	1.11	1.25	4	1.4	138	136	2155	21.55	1251	12.51	8.25	4.35	3.76	4.48	1.99551	2.20546	2.06714	1.255	1.26126	0.59	106.844	105.866	163.44	98.4723	194.074	116.93	105.445	125.209	50.0567	59.4391	84.6	156.7	81.8	8.18	46.5	9	7.5	13.1	11.9	147.4	139.5	40.2	43.4	1.75914	0.449462
f	155	67	27.8876	1.71538	0.95	1.01	3.47	1.79	120	134.4	2537	25.37	1415	14.15	8.15	4.08	4.22	4.2	2.12228	2.43993	1.9201	1.37	1.88421	0.564841	134.176	129.064	100.38	58.5179	172.256	100.419	64.7614	111.133	30.7434	52.7568	96.6	101.1	82.2	8.22	45.3	7.3	6.9	10.7	6.5	142	124	43.9	45.3	1.81457	0.304636
m	155	70	29.1363	1.74761	1.06	1.16	5.06	1.13	135	149	2942	29.42	1692	16.92	9.85	5.45	4.8	4.85	2.32073	2.65404	2.12217	1.095	1.06604	0.438735	176.056	172.535	217.966	124.722	227.315	130.072	140.623	146.655	66.7564	69.6198	203.7	195.2	100.1	10.01	55.1	8.6	10.5	13.5	8.7	157.5	136.9	55.2	73.2	1.8167	0.313975
f	156	69	28.3531	1.74507	0.85	0.8	4.66	0.94	120	146	3774	37.74	2094	20.94	8.86	4.36	4.49	4.36	2.58175	3.07104	1.71589	0.895	1.10588	0.354077	231.655	210.998	128.676	73.7366	137.748	78.9355	82.4843	88.3	38.7311	41.4619	159	116.6	88.1	8.81	52.6	7.7	6.9	9.6	6.7	130.7	109.2	51.6	55	1.6749	0.273764
f	157	67	27.1816	1.73139	0.7	0.8	4.9	0.9	123.1	135.2	4297	42.97	2349	23.49	8.38	3.8	4.06	4.22	2.73443	3.30807	1.53231	0.8	1.28571	0.306122	267.217	230.969	124.585	71.9562	145.677	84.1388	79.3533	92.7882	36.8583	43.0986	124.2	94	81.7	8.17	44.2	8	7.2	11.6						1.84842	0.180995
f	158	48	19.2277	1.50953	0.76	0.86	4.12	1.19	115.2	144	3398	33.98	1689	16.89	7.62	4.26	4.2	3.26	2.31868	2.91505	1.64318	0.975	1.56579	0.393204	200.619	156.394	102	67.5706	140.077	92.7952	64.5567	88.6562	29.6636	40.7373	83.3	77.2	69.2	6.92	37.6	6.8	5.6	7.2	5.3	134	132	38.6	37.8	1.84043	0.321809
f	158	54	21.6311	1.58701	0.77	0.86	4.28	0.83	140.7	144.8	3226	32.26	1823	18.23	8.54	4.92	4.44	4.2	2.4089	2.80353	1.77259	0.8	1.07792	0.380841	183.976	173.858	109.623	69.0753	114.908	72.4049	69.3819	72.7263	31.8808	33.4175	79.7	75.3	78.4		39.7	9	6.7	8.7	5.9	120.5	128.1	48.5	50.2	1.97481	0.375315
f	158	69	27.6398	1.76126	0.91	0.81	4.44	1.15	125	143	3249	32.49	1677	16.77	8.45	4	4.46	4.07	2.31042	2.83398	1.82867	1.03	1.26374	0.387387	196.796	169.364	125.053	71.0019	148.681	84.4173	79.1475	94.102	36.3681	43.2396	80.3	137.1	77.2	7.72	38	10.9	9.9	13.3	9.8	136.5	112.1	34	49	2.03158	0.544737
f	158	72	28.8415	1.79341	0.71	0.8	4.76	0.71	139	138	3796	37.96	2010	20.1	8.35	3.87	4.3	4.21	2.52943	3.09089	1.65057	0.71	1	0.317227	233.154	203.221	119.401	66.5777	119.401	66.5777	75.5703	75.5703	34.7244	34.7244	122.4	107.4	87.3	8.73	51.8	8.9	7.2	11.1	8.6	129.3	144.2	45.2	61.4	1.68533	0.337838
f	158	94	37.6542	2.0086	0.76	0.86	3.73	0.82	147	158	2356	23.56	1104	11.04	7.63	4.27	4.27	3.3	1.8746	2.37166	2.0351	0.79	1.07895	0.434316	132.478	103.595	86.4884	43.0591	90.8231	45.2172	54.7395	57.483	25.1526	26.4133	91.2	92.2	75.8	7.58	49.5	91	7.3	11.6	8.8	130.5	104.8	41	48.5	1.53131	2.01616
m	159	62	24.5243	1.6907	1.1	1.19	3.84	1.55	135.1	139.1	2875	28.75	1420	14.2	7.8	3.8	3.9	3.09	2.12603	2.65054	1.83441	1.325	1.40909	0.596354	165.981	122.856	146.95	86.9166	192.33	113.758	92.4212	120.962	42.0142	54.9889	103	142	77	7.7	59	9.1	8.5	16.8	12.1	146	147	45	55.3	1.30508	0.359322
m	159	72.9	28.8359	1.81117	0.89	0.98	4.9	1.12	131	129.1	2863		1140		6.53	3.86	2.73	3.7				1.005	1.25843	0.381633			164.641	90.9032	191.857	105.93	103.548	120.665	47.0723	54.8536	161.9	129.1	89.9	8.99	52.7	7.8	8.4	12.5	8.3	138	137	56.6		1.70588	0.305503
m	160	70	27.3437	1.7883	1.04	1.14	5.87	1.28	135	147.3	4494	44.94	2373	23.73	9.68	5.82	5.59	4.12	2.74836	3.39948	1.76105	1.16	1.23077	0.37138	313.325	270.094	272.812	152.554	312.8	174.915	170.507	195.5	76.69	87.9311	106.4	237.1	86.2	8.62	54.5	8.7	8	17.6	5.6	121	135	53.4	62.6	1.58165	0.262385
f	160	78	30.4687	1.87247	0.95	1	4.27	1.19	130	134.3	2779	27.79	1551	15.51	7.89	4.68	4.2	3.76	2.22193	2.57369	1.77548	1.07	1.25263	0.456674	147.361	136.385	138.53	73.9829	162.612	86.8438	86.5815	101.633	38.9423	45.7119	100.4	107.8	76.2	7.62	46.6	6.7	6.7	11.5	6.9	135.7	114	45.8	47.4	1.63519	0.291845
f	161	57	21.9899	1.6462	0.92	1.02	5.5	1.16	129.9	144	5836	58.36	3189	31.89	8.51	5.6	4.97	3.61	3.18605	3.92307	1.33551	1.04	1.26087	0.352727	397.434	325.228	210.143	127.654	244.383	148.453	130.524	151.791	58.0879	67.5526	194.3	182.4	89.5	8.95	66	9.9	9.5	12.8	8.7	125.9	141.4	6.0.6	60.6	1.35606	0.281818
f	162	95	36.1988	2.05455	0.8	0.91	3.24	0.8	154.7	133.3	2910	29.1	1415	14.15	7.01	4.42	3.23	3.65	2.12228	2.67218	1.65152	0.8	1	0.527778	159.74	124.833	74.3013	36.1642	74.3013	36.1642	45.865	45.865	20.1979	20.1979	98.1	81.4	71.5	7.15	43	8.6	7.2	7.8	7.3	138	134.4	43.9	49.3	1.66279	0.369767
m	163	70	26.3465	1.81255	0.86	0.95	4.03	0.96	129.2	139	3038	30.38	1534	15.34	7.77	3.86	3.83	3.81	2.20972	2.7314	1.75814	0.91	1.11628	0.449132	174.861	143.058	113.954	62.8697	122.614	67.6472	69.9106	75.2231	30.4666	32.7818	98	82.8	72.5	7.25	43.2	6.4	7	10.2	5.9	129.4	120	42.1	53	1.67824	0.284722
f	164	63	23.4236	1.74088	0.66	0.7	4.49	0.68	155	152	3247	32.47	1664	16.64	6.38	3.41	2.96	3.19	2.30145	2.83444	1.38608	0.67	1.0303	0.302895	168.901	130.696	94.7527	54.4281	96.4669	55.4128	57.776	58.8213	24.918	25.3688	117.7	75.2	73.3	7.33	45.6	7.2	7.2	11.8	7.8	144	125	44.6		1.60746	0.328947
f	165	55	20.202	1.6505	0.72	0.81	4.5	1.16	110.6	140.4	2949	29.49	1669	16.69	7.71	4.01	3.44	4.28	2.30491	2.66121	1.67252	0.94	1.61111	0.34	155.021	144.955	110.121	66.7197	153.039	92.7225	66.7401	92.7508	28.4881	39.5909	78.9	100.9	78.6	7.86	42.7	8.8	7.8	11.8	6.6	126.4	112	42.4	45	1.84075	0.360656
m	165	62	22.7732	1.73672	0.75	0.85	6.2	0.91	122	129.6	5799	57.99	3587	35.87	8.51	5.69	4.02	4.17	3.37902	3.88327	1.25924	0.83	1.21333	0.258065	361.753	330.636	204.765	117.903	229.564	132.183	124.1	139.13	52.9723	59.3877	265.8	216.4	98.4	9.84	60.2	9	8.6	11.9	9	138.2	141	64	74.6	1.63455	0.299003
m	165	68	24.977	1.80625	0.77	0.88	4.61	1.04	124.2	133	3853	38.53	2285	22.85	8.26	3.81	3.39	4.85	2.69692	3.09315	1.53138	0.905	1.35065	0.357918	217.609	212.871	126.324	69.9369	153.889	85.1976	76.5599	93.2658	32.6797	39.8107	125.3	109.9	83.3	8.33	46.4	8.4	8.5	10.5	8.2	122.7	132.9	45.6	56.5	1.79526	0.357759
f	165	79	29.0174	1.9251	0.73	0.84	5.35	0.99	167.5	156.3					8.22	4.09	3.47	4.51				0.86	1.35616	0.293458			153.799	79.8912	186.057	96.648	93.2114	112.762	39.7875	48.1327	137.3	133.3	89.8	8.98	46.9	10.3	7.9	11.2	8.6	130	140	46	52.2	1.91471	0.402985
m	165	80	29.3848	1.93542	0.97	1.08	4.35	1.21	131	140.6	3859	38.59	1864	18.64	8.31	4.68	3.51	4.75	2.43584	3.13811	1.70578	1.09	1.24742	0.471264	251.024	200.567	152.854	78.9768	178.322	92.1358	92.6385	108.074	39.5429	46.1315	124.8	114.3	94.3	9.43	45.2	9.6	8.5	13.4	8.6	124.4	116.7	46.5	48.4	2.08628	0.402655
m	165	84	30.854	1.97597	0.98	1.08	5.48	1.16	123	133.2	3653	36.53	1493	14.93	8.12	4.66	3.32	4.42	2.17999	3.07374	1.86239	1.07	1.18367	0.375912	251.716	171.091	225.593	114.168	251.75	127.405	136.723	152.576	58.3604	65.1272	169.8	218.8	100	10	47.7	11.4	12.2	13.3	12.2	132	127.3	47.3	58.3	2.09644	0.494759
f	165	97	35.629	2.10059	0.71	0.75	4.73	0.79	152	132	2197	21.97	1096	10.96	8.26	4.17	3.53	4.68	1.8678	2.26395	2.21116	0.75	1.11268	0.308668	123.096	104.058	113.272	53.9239	121.022	57.6135	68.6497	73.3468	29.3032	31.3082	105.2	93.4	77.3	7.73	38.2	9.4	9.2	10.1	9.5	120.7	119.9	38.5	51.9	2.02356	0.494764
f	166	70	25.4028	1.83667	0.71	0.79	4.38	0.75	143.3	130.6	4031	40.31	1949	19.49	8.12	4.4	3.72	4.27	2.49075	3.21564	1.63003	0.73	1.05634	0.342466	261.346	203.384	102.521	55.8191	105.997	57.7113	61.7599	63.8535	26.0929	26.9775	100.3	92.4	87.2	8.72	41.7	9	7.2	11.4	8.3	106.9	107.1	43.3	47.9	2.09113	0.414868
m	166	72	26.1286	1.8588	0.81	0.71	4.7	1.01	142	136					8.28	3.66	3.59	4.48				0.91	1.24691	0.323404			117.756	63.3505	137.697	74.0784	70.9371	82.9497	29.9702	35.0454	124.5	116.3	88.9	8.89	51.6	8	7	12.6	7.2	135.4	108.7	43.1	55	1.72287	0.294574
f	167	65	23.3067	1.78749	0.62	0.68	4.83	0.62	144	144	3045	30.45	1862	18.62	7.68	4.22	4.19	3.26	2.43453	2.69407	1.57731	0.62	1	0.269151	151.278	145.283	102.105	57.1221	102.105	57.1221	61.1409	61.1409	25.569	25.569	101.9	79.4	78.5	7.85	48.2	7.3	6.6	8.5	6.7	137	126	42.8	57	1.62863	0.290456
m	167	70	25.0995	1.84469	0.77	0.8	4.66	0.92	143.2	152.5	2714	27.14	1479	14.79	7.78	0.92	3.8	4.05	2.16975	2.54346	1.79284	0.845	1.19481	0.33691	144.473	131.308	120.825	65.4991	135.71	73.5678	72.3506	81.2633	30.2569	33.9842	72.8	93.6	75.2	7.52	32	6.5	7.6	8.7	7.3	125.3	131.8	35.3	43.2	2.35	0.43125
m	167	80	28.6851	1.9524	1.55	1.65	3.68	1.55	152	133	3654	36.54	1544	15.44	8.9	4.57	4.2	4.71	2.21691	3.06825	2.0073	1.55	1	0.869565	262.416	191.915	231.681	118.664	231.681	118.664	138.731	138.731	58.0171	58.0171	142.5	217.8	88.9	8.89	54.8	10.6	9.2	14.6	10	147	130	51.4	52	1.62226	0.375912
m	168	59	20.9042	1.72285	0.79	0.89	4.8	0.85	139.1	144.2	4300	43	2263	22.63	8.01	4.6	3.74	4.02	2.68391	3.31714	1.49223	0.82	1.07595	0.35	267.576	217.503	138.512	80.3968	144.859	84.0807	82.4475	86.2254	34.1312	35.6952	171	107.8	85.7	8.57	52.7	8.4	7.3	10.4	6.9	133.4	122.4	53.6	57.1	1.62619	0.290323
f	168	62	21.9671	1.75955	1.13	1.1	3.84	1.58	129.8	125.6	3515	35.15	1964	19.64	8.36	4.78	4.47	4.01	2.50032	2.94759	1.67179	1.355	1.39823	0.580729	204.112	187.613	141.377	80.3483	185.905	105.655	84.153	110.658	34.8373	45.8096	161	120	84.2	8.42	56.7	7.6	7.3	11.9	8	126	116	56.7	58.6	1.48501	0.275132
m	168	78	27.6361	1.93989	0.69	0.76	5.05	0.71	149.4	137.8	3350	33.5	1704	17.04	8.43	4.74	4.05	4.18	2.32895	2.88694	1.80983	0.7	1.02899	0.287129	206.037	170.395	126.058	64.9821	128.174	66.0727	75.0345	76.2938	31.0624	31.5837	152.2	130.3	92.8	9.28	48.9	9.2	6.9	10.6	6.8	132.5	131.3	49.3	57.2	1.89775	0.327198
f	168	84	29.7619	2.00196	0.74	0.84	5.4	0.74	156	146	3431	34.31	2116	21.16	7.65	4.64	4.22	3.27	2.59527	2.88547	1.47383	0.74	1	0.292593	174.648	167.223	157.566	78.7058	157.566	78.7058	93.7891	93.7891	38.8264	38.8264	138.2	118.8	71.9	7.19	54.1	8	7.5	8.4	78	141.3	146.3	49.5	59.5	1.32902	1.58965
m	168	86	30.4705	2.02208	1.51	1.6	3.62	1.65	131	141	3166	31.66	1319	13.19	7.39	4.37	3.44	3.8	2.04903	2.83349	1.8033	1.58	1.09272	0.859116	197.926	137.528	216.261	106.95	232.42	114.941	128.727	138.345	53.2897	57.2714	119	236.1	94.2	9.42	43.8	9.2	9	16.2	12.6	140.4	105.1	45.8	60.8	2.15068	0.497717
m	170	67	23.1834	1.83419	0.75	0.84	4.91	0.75	149	149	3829	38.29	2165	21.65	7.35	4.54	3.52	3.64	2.62515	3.0924	1.39992	0.75	1	0.323829	210.623	181.824	134.391	73.2702	134.391	73.2702	79.0538	79.0538	32.0745	32.0745	96.7	98.9	83.8	8.38	37.5		8.6		6.6	125	145	38	53	2.23467	0.176
m	170	76	26.2976	1.93512	1.13	1.22	4.32	1.23	114	128.6	4421	44.21	2344	23.44	8.78	4.22	4.86	3.94	2.73152	3.36763	1.60717	1.18	1.0885	0.543981	289.838	245.237	182.991	94.5632	194.263	100.388	107.642	114.272	43.6735	46.3637	196.7	182.2	99.8	9.98	58.2	8.5	8	11	8.8	146.3	127.5	57.6	64.3	1.71478	0.297251
m	170	85	29.4118	2.02939	0.91	0.99	4.78	1	120	140	3725	37.25	2191	21.91	10.05	4.83	5.86	4.17	2.64087	3.03582	1.90279	0.955	1.0989	0.39749	233.845	231.514	161.228	79.4467	171.388	84.453	94.8402	100.816	38.4795	40.9042	130.6	177.7	111.5	11.15	46.8	11.9	10.4	12.3	9.8	143.3	112.7	46.5	63.5	2.38248	0.463675
f	170	87	30.1038	2.04955	0.9	0.94	5.39	0.95	143	148	5732	57.32	3095	30.95	7.63	4.78	3.07	4.45	3.13874	3.88674	1.21546	0.925	1.05556	0.341373	370.992	304.823	189.768	92.59	196.337	95.7951	111.628	115.492	45.2908	46.8586	191.4	149.5	89.9	8.99	61.9	7.7	8.3	9.3	7.4	119.5	150.8	55.8	62.4	1.45234	0.243942
m	171	96	32.8306	2.14622	0.86	0.9	4.71	1.05	127.4	134.6	3374	33.74	1779	17.79	8.91	5.2	4.49	4.2	2.37965	2.89139	1.87212	0.955	1.22093	0.373673	209.711	180.59	142.349	66.3255	162.79	75.8496	83.2452	95.1988	33.4399	38.2418	140.3	128	90	9	48	9.7	9	15.6	8.6	127.8	106	54.7	54.2	1.875	0.38125
m	172	70	23.6614	1.88457	1.15	1.26	4.97	1.1			4696	46.96	1700	17	7.42	4.88	3.47	3.89	2.32621	3.55269	1.59487	1.125	0.956522	0.484909	340.495	208.884	236.809	125.657	230.058	122.075	137.68	133.755	54.7611	53.1999	208.1	241.7	103.4	10.34	60.3	14.6	12	12.8	9.8	114	114	61.7	66	1.71476	0.404643
m	172	72	24.3375	1.90727	1	1.1	5.66	1.13	147	136	4004	40.04	2678	26.78	8.71	5.97	4.9	3.75	2.91965	3.13456	1.49162	1.065	1.13	0.371025	210.877	228.972	244.327	128.103	264.195	138.521	142.051	153.602	56.4995	61.094	96.8	221.6	95	9.5	37.4	12.7	16.5	18.7	16	139.4	129	43	51.3	2.54011	0.76738
m	172	77	26.0276	1.96247	0.8	0.9	5.4	1.17	124.7	139.4	1280	12.8	2661	26.61	8.5				2.91037	1.07889	1.4603	0.985	1.4625	0.314815			172.411	87.8539	221.434	112.834	100.239	128.74	39.8692	51.2055	96.5	152.9	79.6	7.96	34.5	10.2	9.5	12.3	10.3	128.5	141	31.5		2.30725	0.594203
m	172	80	27.0416	1.99461	0.73	0.84	5.61	0.75	148	147	3797	37.97	2246	22.46	8.76	5.79	4.48	4.23	2.67381	3.06797	1.63811	0.74	1.0274	0.279857	220.814	212.826	167.315	83.8835	169.896	85.1773	97.2761	98.7765	38.6908	39.2876	218.8	169.1	100.9	10.09	61.4	8.1	6.3	12	6.4	144.6	129	66	73.3	1.64332	0.236156
m	172	115	38.8724	2.32724	1.16	1.1	5.69	1.13	125	155	4940	49.4	2641	26.41	8.13	3.74	3.85	4.17	2.89941	3.58121	1.40201	1.145	0.974138	0.397188	318.343	262.104	271.271	116.563	266.556	114.537	157.715	154.974	62.7301	61.6398	132.2	250.4	101.3	10.13	49.8	10.2	9.3	12.7	9.5	130.5	113	49	61.5	2.03414	0.395582
m	173	80	26.7299	2.00301	1.17	1.26	5.1	1.36			4034	40.34	2088	20.88	8.66	4.77	4.27	4.35	2.57804	3.20353	1.67957	1.265	1.16239	0.476471	260.535	219.024	249.708	124.666	277.282	138.433	144.34	160.279	56.8471	63.1244	173.1	249.7	100.8	10.08	52.7	12.5	13.3	15.4	15.4	138.8	140.7	51.2	54.5	1.91271	0.529412
m	174	73	24.1115	1.93463	0.69	0.79	4.66	0.69	150	156	2788	27.88	1573	15.73	9.07	5.13	5.96	3.32	2.23764	2.57621	2.02669	0.69	1	0.317597	159.272	153.069	112.232	58.0122	112.232	58.0122	64.5011	64.5011	25.1555	25.1555	144.4	144	87.8	8.78	49.3	9.3	9.2	9	9.2	140.8	152	54.7	52.7	1.78093	0.375254
m	174	78	25.763	1.98987	0.73	0.82	6.05	0.73	141	144	4918	49.18	2895	28.95	8.49	5.71	4.05	4.21	3.03563	3.5523	1.39839	0.73	1	0.256198	303.148	273.476	188.672	94.8161	188.672	94.8161	108.432	108.432	42.2887	42.2887	241.8	173	98.3	9.83	66.5	9.9	9.4	10	9.2	141.6	158.5	63.9	65.7	1.4782	0.287218
m	175	75	24.4898	1.96513	0.77	0.89	6.07	1.03	103.1	135.1	4832		2770		9.14	4.92	4.09	5.04				0.9	1.33766	0.273476			205.974	104.814	246.07	125.218	117.699	140.611	45.4578	54.307	223.2	198.2	115	11.5	56.1		11	14.7	9	115.2	110	56.5	65.3	2.04991	0.160428
m	175	78	25.4694	1.99816	1.13	1.23	3.87	1.25	135.9	130.6	3713	37.13	2216	22.16	9.83	4.37	5.55	4.28	2.65589	3.02704	1.8506	1.19	1.10619	0.609819	227.105	228.346	155.413	77.778	167.263	83.7088	88.8073	95.5791	34.2992	36.9146	129.3	156.2	98.9	9.89	51.4	6.3	6.8	13.6	11.1	129.4	96.8	47.7	44.1	1.92412	0.338521
m	175	82	26.7755	2.04108	1.15	1.03	5.37	1.04	165	155	3781	37.81	1859	18.59	8.92	5.27	4.63	4.18	2.43257	3.09883	1.83345	1.095	0.904348	0.405959	252.533	203.681	234.784	115.029	219.36	107.472	134.162	125.349	51.8161	48.4122	223	206.5	99	9.9	49.7	8.8	7.8	9.9	7.3	138.8	166.5	57.1	77.9	1.99195	0.323944
m	176	88	28.4091	2.11197	0.99	1.1	4.78	0.99	165	156	3405	34.05	1535	15.35	9.35	4.06	5.64	3.85	2.21044	2.93735	2.11496	0.99	1	0.437238	240.504	187.128	182.998	86.6477	182.998	86.6477	103.976	103.976	39.7705	39.7705	143.7	181.1	90.7	9.07	55.7	10.2	9	9.1	9.2	128.9	141.3	51.9	60.7	1.62837	0.348294
m	178	70	22.0932	1.932	0.86	0.93	5.3	0.86	135.1	137.2	4356	43.56	2657	26.57	8.23	4.6	3.77	4.33	2.90818	3.3102	1.41498	0.86	1	0.337736	248.517	239.137	178.024	92.1447	178.024	92.1447	100.013	100.013	37.527	37.527	226.5	165	104.3	10.43	59.3	7.9	7.7	12.8	8.7	139	133	53	67.8	1.75885	0.279933
m	178	75	23.6713	1.98949	0.88	0.98	4.55	0.88	150	146	3463	34.63	1895	18.95	9.52	4.29	5.06	4.27	2.45601	2.92695	1.9381	0.88	1	0.408791	219.305	198.465	144.371	72.5666	144.371	72.5666	81.1071	81.1071	30.433	30.433	143.1	139.4	92.1	9.21	54.3	8.2	8	11.9	8	139.9	136.3	49.7	57.4	1.69613	0.298343
m	178	78	24.6181	2.02293	0.92	0.98	4.62	0.96	140	136.5	3878	38.78	1906	19.06	8.95	4.92	4.28	4.55	2.46313	3.14339	1.8168	0.94	1.04348	0.411255	261.096	211.3	152.315	75.294	156.585	77.405	85.5701	87.9691	32.1076	33.0078	149.3	131.8	88.5	8.85	48.2	8.1	7.9	9.7	8	130.6	143.1	48	57.8	1.8361	0.334025
m	178	80	25.2493	2.04482	0.95	0.92	5.99	1.17	120	136	6340	63.4	3742	37.42	8.59	6.71	3.84	4.49	3.45125	4.09018	1.24448	1.06	1.23158	0.312187	422.175	369.583	232.671	113.786	267.554	130.845	130.714	150.311	49.0466	56.3998	211	188.8	98	9.8	64.2	7.8	6.8	10.1	7.9	138.2	125.8	61.1	72.2	1.52648	0.244548
m	178	114	35.9803	2.37698	0.8	0.83	5.77	1.04	134.4	140.7	2118	21.18	858	8.58	9.17	5	3.78	5.15	1.6526	2.25593	2.77441	0.92	1.3	0.282496	142.907	100.821	184.066	77.437	217.945	91.6899	103.408	122.441	38.8008	45.9424	73.4	169.9	93.9	9.39	34.2	10.9	12.5	13.9	11.6	126	124	37.7	44.6	2.74561	0.657895
m	179	95	29.6495	2.20871	0.83	0.93	4.49	0.81	148.1	149.6	3541	35.41	1682	16.82	9.27	4.93	4.63	4.52	2.31387	2.99291	2.00314	0.82	0.975904	0.391982	243.52	194.288	131.31	59.4511	129.366	58.571	73.3575	72.2716	27.2643	26.8607	99.6	123													#DIV/0!
m	180	85	26.2346	2.11525	1	0.88	4.86	1.34	147	139	2881	28.81	1509	15.09	8.24	4.66	4.42	4.04	2.19164	2.64175	1.87987	1.17	1.34	0.386831	165.517	147.36	163.51	77.3006	204.04	96.461	90.8391	113.355	33.4433	41.7329	180.2	158.2	96.3	9.63	54.3	7	6.9	9.9	7.8	137	128.1	54.8	60.8	1.77348	0.27256
m	180	94	29.0123	2.20769	0.75	0.86	5.2	0.77	160	149	3547	35.47	2094	20.94	7.6	4.21	4.38	3.22	2.58175	2.95105	1.47187	0.76	1.02667	0.309615	188.214	173.215	150.877	68.3414	153.199	69.3931	83.8205	85.1104	30.8594	31.3343	157.8	161.6	115.5	11.55	51.5	8.8	9.7	8.6	11	151	163	45.7	56.4	2.24272	0.384466
m	180	96	29.6296	2.22754	1.12	1.21	6.41	1.4	148.5	141.8	6226	62.26	3105	31.05	9.12	5.22	3.88	5.17	3.14381	4.0834	1.45047	1.26	1.25	0.363495	471.509	373.391	345.366	155.044	400.481	179.786	191.87	222.489	70.639	81.9117	204.7	313.4	115.3	11.53	60.1	13.1	14	17	10.3	137	135	66.3	71.6	1.91847	0.389351
m	180	100	30.8642	2.26652	0.85	0.95	5.25	0.82	131	136	3752	37.52	1723	17.23	9.34	4.76	4.64	4.5	2.3419	3.09856	1.99411	0.835	0.964706	0.342857	267.546	205.342	176.372	77.8165	172.667	76.1814	97.9847	95.9259	36.0741	35.3161	109.2	175	88	8.8	47.5	11	9	12.1	10.2	120	126	46	55.3	1.85263	0.446316
m	180	105	32.4074	2.31401	0.98	1.03	4.31	0.97	150.1	141	4261	42.61	2357	23.57	8.84	4.86	4.39	4.29	2.73908	3.29	1.61368	0.975	0.989796	0.466357	269.938	237.763	146.576	63.3431	145.581	62.9129	81.4313	80.8783	29.9798	29.7762	86.5	148.5	88	8.8	39.2	11	10.4	14.5	9.7	125	114	20.5	42	2.2449	0.528061
m	181	86	26.2507	2.13435	0.88	0.94	5.28	0.93	135	129	3545	35.45	1816	18.16	9	4.92	5.1	3.8	2.40427	2.9799	1.87167	0.905	1.05682	0.344697	228.592	191.491	180.624	84.627	186.959	87.5954	99.792	103.292	36.395	37.6716	80.3	172.7	94.4	9.44	41.2	7.8	7.9	9.7	9.4	139	130.4	44.4	51	2.29126	0.417476
m	182	90	27.1706	2.1847	0.88	0.97	4.95	0.88	150	147	3788	37.88	2267	22.67	8.92	4.76	3.97	4.86	2.68628	3.06126	1.66029	0.88	1	0.373737	220.179	218.171	165.178	75.6065	165.178	75.6065	90.7569	90.7569	32.7913	32.7913	146.4	148.6	106.3	10.63	48.5	9.4	9.4	10	8.3	140.2	136	48.7	62	2.19175	0.364948
m	183	80	23.8884	2.0863	0.92	1.03	4.38	1.38	133.3	153.7	3800	38	2362	23.62	10.26	4.58	6.58	3.69	2.74198	3.0584	1.87091	1.15	1.5	0.445205	230.788	241.797	144.403	69.2149	193.833	92.9074	78.9088	105.92	28.2461	37.9149	154.6	150.7	105.2	10.52	60.5	11.5	9.2	16.2	8.1	126.8	110	44.9	55.6	1.73884	0.323967
m	183	86	25.6801	2.15142	0.53	0.6	5.91	0.59	154.2	130.9					8.99	5.44	4.15	4.56				0.56	1.11321	0.191201			125.756	58.4525	133.242	61.932	68.7192	72.8098	24.5986	26.0629	230.4	129.1	91.8	9.18	64.3	7.5	7.6	8.7	7.2	128	136	60.5	67.5	1.42768	0.228616
m	183	110	32.8466	2.38867	0.94	1	5.02	0.94	151.6	145.9												0.94	1	0.386454	0		179.907	75.3168	179.907	75.3168	98.3098	98.3098	35.1909	35.1909	183.9	169.3	103.2	10.32	48	11.3	10.4	12	8.7	141	144	50.2	63.4	2.15	0.416667
m	183	110	32.8466	2.38867	0.8	0.88	5.45	0.79	108.5	122.9	4729	47.29	2377	23.77	9.98	4.31	4.5	5.29	2.75068	3.50745	1.8141	0.795	0.9875	0.308257	350.522	290.171	172.67	72.287	171.403	71.7566	94.355	93.6626	33.7752	33.5274	73.1	179.5	96.8	9.68	42.8	10.9	10.2	11.8	10.5	101	109	40.4	44.1	2.26168	0.5
m	185	92	26.8809	2.2315	0.9	0.8	5.47	0.9	153	142	4323	43.23	2596	25.96	10.89	5.95	5.93	4.87	2.8746	3.29938	1.89418	0.9	1	0.310786	289.365	294.681	176.343	79.0245	176.343	79.0245	95.3205	95.3205	33.4961	33.4961	174.5	183.7	98.5	9.85	51.9	10.4	9.4	10.8	10.4	144.8	119.7	50.9	54	1.89788	0.400771
m	190	85	23.5457	2.19982	0.93	1.03	5.9	0.93	148	148	4351	43.51	2747	27.47	10.42	5.84	5.52	4.78	2.95702	3.3004	1.76191	0.93	1	0.332203	271.895	289.284	240.306	109.239	240.306	109.239	126.477	126.477	42.4746	42.4746	245	261.2	112.2	11.22	67.1	12.3	11.7	14.1	13	148.9	164.2	61.3	70	1.67213	0.377049
m		67			1.14	1.23	5.18	1.21	141.2	141.4	4350	43.5	2310	23.1	9.8	5.22	4.81	4.86	2.71163	3.33689	1.80703	1.175	1.0614	0.457529	301.94	263.825	247.473		257.526						217.4	255.9	107.4	10.74	56.6	16.4	14.1	13.6	12.5	122	135	59.9	64.7	1.89753	0.510601
m		72.5			0.92	1	4.72	0.92	157	152	4048	40.48	2294	22.94	9.5	5.28	5.67	3.89	2.70223	3.19107	1.75781	0.92	1	0.40678	258.829	240.777	160.049		160.049						133.1	151.5	103	10.3	49.9	9.9	8.5	7.7	9	146.2	155.8	46.5	56.2	2.06413	0.378758
f		98			0.87	0.98	4.05	0.87	156	148	2392	23.92	1325	13.25	9.03	3.72	4.83	4.01	2.05368	2.35803	2.19849	0.87	1	0.45679	133.66	124.94	118.331		118.331						141.7	116.6	92.1	9.21	43.7	7.3	6.8	8.5	7.3	135	142	44.6	69.3	2.10755	0.334096
m		118			0.76	0.83	5	0.77	151	142	5284	52.84	2693	26.93	9.35	4.91	3.83	5.23	2.92781	3.72715	1.59676	0.765	1.01316	0.318	384.301	313.326	138.711		139.797						72.9	141.2	81.8	8.18	33.5	9.3	9.3	10.9	11.2	135	143	32.5	40	2.44179	0.61194
f					0.93	1.02	3.45	0.93	150	150	2154	21.54	1130	11.3					1.89655	2.22707		0.93	1	0.565217	41.9747		98.7591		98.7591						99.9	63.8	77.4	7.74	38.8	6.6	7.1	6.5	6	139	130	41.6	48.2	1.99485	0.324742
f					0.83	0.74	4.14	0.69	150	142	2416	24.16	1242	12.42	6.89	3.43	3.22	3.59	1.98832	2.3879	1.73262	0.76	0.831325	0.379227	121.258	101.263	98.7266		87.6105						129	97.4	86	8.6	49.2	7.7	7.1	6.9	7.1	147	158	45	59.8	1.74797	0.300813
f					0.77	0.71	4.83	0.77	178	159	2669	26.69	1514	15.14	7.34	4.67	3.72	3.52	2.19527	2.51006	1.67178	0.77	1	0.306418	132.799	121.229	119.488		119.488						121.3	100.4	80.8	8.08	48.5	6.6	6.3	16.3	6.3	136.7	136.1	49.2	57.7	1.66598	0.265979
f					0.86	0.94	4.94	0.86			2314	23.14	1035	10.35	6.72	4.23	3.11	3.63	1.81508	2.35597	1.85116	0.86	1	0.364372	122.908	92.5889	158.9		158.9						135.9	188.1	82.5	8.25	48.6	7.5	8.2	7.9	7.8	133	155	50.2	55.9	1.69753	0.314815
f					0.69	0.75	5.1	0.69	144	137	2534	25.34	1217	12.17	8.92	4.07	3.69	4.94	1.96821	2.46937	2.26602	0.69	1	0.282353	157.544	126.795	127.211		127.211						84.2	135.7	91.7	9.17	35.4	8.4	8.5	10.8	9	115	107	31.7	41.5	2.5904	0.491525
f					0.67	0.77	4.78	0.71	147	147	2808	28.08	1641	16.41	8.18	4.14	4.55	3.6	2.28549	2.57927	1.78955	0.69	1.0597	0.301255	146.901	141.535	113.442		117.329						59	119.7	74.4	7.44	37.1	10.5	8	13.5	7.8	106	129	34.4	50	2.00539	0.493261
f					0.67	0.74	4.7	0.66	144.5	145.9	3240	32.4	1708	17.08	7.56	4.76	4.08	3.38	2.33168	2.82517	1.62115	0.665	0.985075	0.3	181.435	150.998	107.32		106.39						114.8	87.9	89.5	8.95	42.1	6.3	7.5	6.8	8.5	127	135	42.1	55	2.12589	0.351544
f					0.92	1.05	4.13	1.05	145.1	134.2	2297	22.97	934	9.34	7.91	4.22	3.67	4.3	1.72424	2.36375	2.29376	0.985	1.1413	0.476998	141.845	102.392	133.092		145.425						105	126.3	88.4	8.84	43.2	9.4	8.5	10.1	8.9	121	121	50	55.6	2.0463	0.423611
f					0.78	0.61	4.51	1.15	102	132	2984	29.84	1507	15.07	6.69	3.34	3.26	3.4	2.19019	2.70336	1.52727	0.965	1.47436	0.308204	157.045	125.774	98.0882		132.294						207.4	101.3	80.7	8.07	46.1	7.5	6.3	8.9	6.7	130.3	127.4	43.4	51.6	1.75054	0.308026
f					0.88	0.98	4.61	1.03	132	142.5	5133	51.33	2761	27.61	8.34	5.64	3.93	4.39	2.96455	3.65709	1.40662	0.955	1.17045	0.403471	337.35	283.028	147.561		163.6						141.6	114.2	82.4	8.24	50	7.6	7	9.9	6.4	116	105	48	63.5	1.648	0.28
f					0.71	0.92	4.33	0.87	102.9	130.6	2263	22.63	1233	12.33	8.14	3.93	4.62	3.49	1.9811	2.28522	2.05441	0.79	1.22535	0.376443	118.612	108.286	111.795		126.366						106.1	118	80.5	8.05	49.7	7.3	7	8.9	7.5	127.7	124.8	42.2	44.1	1.61972	0.297787
f					0.69	0.72	5.11	1.26	116.1	129.1	3420	34.2	2087	20.87	7	4.19	3.54	3.47	2.57743	2.88249	1.35794	0.975	1.82609	0.27593	167.905	159.871	124.457		190.379						98.6	118.9	79.4	7.94	46.5	8	6.2	11.2	8.2	133.6	68.1	40	54.1	1.70753	0.348387
f					0.71	0.77	4.3	0.75	150	134	1999	19.99	1037	10.37	7.55	4.33	3.33	4.12	1.81683	2.13218	2.07779	0.73	1.05634	0.344186	100.847	87.2483	97.6541		101.013						82.8	71.6	75.8	7.58	39.1	7.6	7.2	8.6	6.7	126.8	141	38.3	47	1.93862	0.365729
f					0.7	0.8	4.32	1.07	138.6	138.8	2597	25.97	1422	14.22	8.77	4.5	4.76	4	2.12753	2.4777	2.06108	0.885	1.52857	0.347222	146.469	135.898	100.121		133.434						112	95	76.2	7.62	48	6.9	5.6	9.8	5.1	132	117	46.3	53.4	1.5875	0.25
f					0.83	0.96	4.91	1.1	135.8	136	2853	28.53	1128	11.28	7.33	3.93	3.63	3.75	1.89487	2.68077	1.93417	0.965	1.3253	0.364562	177.559	122.358	156.138		187.626						93.6	112.6	77.5	7.75	44	9.2	9.6	12.9	8.1	126	134	43.2	54.6	1.76136	0.393182
f					0.83	0.95	4.37	1.47	99.4	143.4					6.91	4.48	3.4	3.44				1.15	1.77108	0.407323			127.367		194.292						109.1	103.9	69.5	6.95	45.6	8.1	7.5	15.3	9.2	136.2	77.2	53.6	49	1.52412	0.379386
f					0.79	0.9	5.15	1.08	93.2	134.3					7.2	4.73	3.44	3.53				0.935	1.36709	0.328155			157.579		192.9						193	147	87.3	8.73	65.1	9.6	6.2	10.8	6.4	142.4	125	59.5	67.5	1.34101	0.245776
f					0.84	0.87	3.89	1.27	153.9	144.3	1956	19.56	982	9.82					1.76799	2.11143		1.055	1.5119	0.439589			99.6214		135.93						101	77.2	70	7	34.6	9.2	12.4	15.9	8.7	140	121	41.5	42.8	2.02312	0.517341
f					1.09	0.99	4.83	1.08	149	147	3406	34.06	1979	19.79	7.28	3.64	3.42	3.8	2.50985	2.88648	1.45029	1.085	0.990826	0.430642	176.924	162.356	184.967		183.777						201.3	181	91.9	9.19	61.6	11.1	9	13.6	8	140	128	55	65	1.49188	0.310065
m					0.94	1	5.19	0.92	140.3	142.4	4790	47.9	2540	25.4	8.99	4.73	3.99	4.94	2.84343	3.52188	1.58084	0.93	0.978723	0.373796	324.601	278.301	190.334		187.803						196.7	158	98.8	9.88	56.7	8.1	7.3	12.5	8.2	124.7	119.1	57.7	65	1.7425	0.287478
m					0.94	1.03	4.15	0.94	140	139	3006	30.06	1726	17.26					2.34393	2.68784		0.94	1	0.474699	70.6968		134.133		134.133						131.2	135	97.1	9.71	48.3	9	8.2	8.2	6.9	135.1	135.6	45	50.7	2.01035	0.329193
m					1.11	0.99	5.78	1.1	170	170	5223	52.23	3001	30.01	9.6	4.73	4.21	5.37	3.09071	3.67894	1.55304	1.105	0.990991	0.363322	354.78	332.825	253.22		251.672						348.3	247	112.8	11.28	70.9	8.2	7.5	8.1	8.5	147.3	147.8	69.4	80.2	1.59097	0.235543
m					1.12	1	5.07	0.96	167	146	3581	35.81	1724	17.24	9.01	4.4	4.15	4.84	2.34258	3.00934	1.9231	1.04	0.857143	0.418146	240.695	195.46	205.591		185.402						197.7	178.2	107.8	10.78	58.2	9.8	9.1	11.1	9.6	134.9	132.5	58.1	65.3	1.85223	0.333333
m					1.02	1.12	4.35	0.97	129.6	134.4	3058	30.58	1425	14.25	8.86	4.09	4.27	4.43	2.12977	2.75756	2.08004	0.995	0.95098	0.491954	200.384	157.418	162.185		156.969						138.9	152.6	100.7	10.07	48.5	9.1	8.6	9.1	9.7	129	128	46.5	57.9	2.07629	0.387629
m					0.94	1.05	4.8	1.05	158	141	3314	33.14	1529	15.29	7.49	4.4	3.72	3.65	2.20612	2.88837	1.69755	0.995	1.11702	0.414583	200.74	149.764	172.581		185.446						130	170	91.5	9.15	47.7	11.4	10.7	13.2	11.3	138.3	110.3	48.5	62.8	1.91824	0.475891
m					0.71	0.8	3.86	0.7	146.3	141.8	2768	27.68	1524	15.24	8.09	3.86	3.63	4.3	2.20251	2.57066	1.83654	0.705	0.985915	0.391192	150.321	136.232	83.4287		82.7103						138	112.5	97.6	9.76	47.5	8.4	6.4	8.9	6.8	132	143	46.4	56.3	2.05474	0.32
m					0.96	0.88	4.47	0.96	149	148	2874	28.74	1497	14.97	7.48	3.23	3.88	3.46	2.18291	2.63919	1.71331	0.96	1	0.411633	156.494	130.311	138.18		138.18						92.9	116.5	88.3	8.83	40.5	8.6	8.3	10.5	9.9	135.2	135.5	39.1	47.1	2.18025	0.45679
m					0.78	0.85	6.61	0.78	165	151	4746	47.46	2697	26.97	7.81	5.74	4.19	3.05	2.92999	3.48956	1.33277	0.78	1	0.246596	284.936	226.939	235.04		235.04						266.2	239.8	99.8	9.98	73.5	11.6	9.8	11.6	9.2	137.4	168.3	65	72.5	1.35782	0.282993
m					0.75	0.84	5.11	0.77	148	155	4828	48.28	2469	24.69					2.8034	3.54466		0.76	1.02667	0.311155	149.744		144.089		146.336						150.1	116.9	90.8	9.08	54.2	8.7	7.9	9.8	7.9	123	134	52.4	58.7	1.67528	0.306273
m					0.95	1.05	5.21	1.1	140	146	3493	34.93	2027	20.27	9.36	4.86	4.76	4.58	2.54011	2.9289	1.84244	1.025	1.15789	0.383877	209.584	204.471	199.301		219.172						117.5	213.7	93.9	9.39	49.3	12.8	12.4	12.3	11.4	134.8	142	39.7	49.9	1.90467	0.490872
m					0.91	0.98	4.52	0.92	147	154	2844	28.44	1604	16.04	8.5	3.23	4.19	4.33	2.25958	2.60637	1.88088	0.915	1.01099	0.418142	157.084	149.18	145.851		146.879						121.1	154	94.3	9.43	40.9	9.7	8.7	10.8	7	148.3	140.2	43.6	59.7	2.30562	0.408313
m					0.85	0.91	6.45	1.18	133.2	132.4	5558	55.58	3005	30.05	9.41	6.45	3.64	5.5	3.09277	3.82085	1.52129	1.015	1.38824	0.272868	396.025	343.707	246.35		304.131						105.5	249.6	105.7	10.57	60.5	10.8	9.9	11.9	11.6	139	128	57.8	68.7	1.74711	0.370248
m					0.94	0.87	4.89	0.99	149	132					9.71	4.04	5.32	4.28				0.965	1.05319	0.370143			157.291		162.935						103.6	152.4	101.5	10.15	37.6	10.3	9.9	12.3	9.7	148	114.6	41.4	57.7	2.69947	0.531915
m					0.87	0.97	5.32	0.9	144	143	3811	38.11	2211	22.11	7.73	3.9	3.64	3.96	2.65289	3.07862	1.4569	0.885	1.03448	0.345865	210.88	191.821	185.54		189.395						112	163	79.2	7.92	55.4	9.8	6.8	12.4	8	127	146	49.8	53	1.4296	0.3213
m					0.84	0.96	5.03	0.86	142.9	141.4	4596	45.96	2650	26.5	8.62	4.72	3.36	5.18	2.90434	3.4242	1.48398	0.85	1.02381	0.357853	284.481	268.366	163.874		166.21						158.1	144.6	85.4	8.54	55.8	7.7	8.3	11	8.8	130	137	50	62.1	1.53047	0.295699
m					1.06	1.12	3.51	1.23	138	149					8.18	4.13	4.37	3.66				1.145	1.16038	0.621083			119.276		133.429						118.1	127.1	88	8.8	47.3	8.6	7.8	12.3	8.5	128.5	134.4	45.8	53.1	1.86047	0.361522
m					0.77	0.86	6.16	0.85	135	135.1	5737	57.37	3272	32.72	9.36	5.94	4.89	4.61	3.22724	3.8774	1.45015	0.81	1.1039	0.26461	396.524	358.794	206.915		219.157						297.7	190.1	105.7	10.57	70.5	8.6	9	8.1	9.3	126	133	67.3	75.5	1.49929	0.253901
m					0.85	0.96	6.42	0.86	121	130	4936	49.36	2857	28.57	9.68	3.83	5.08	4.6	3.01564	3.56316	1.60496	0.855	1.01176	0.281931	329.984	309.253	252.704		254.397						292.2	265.1	114	11.4	60.1	11.8	10.5	17.8	9.2	126.8	101	71.1	75.5	1.89684	0.349418
m					0.69	0.74	5.1	0.75	133.2	142.2	3200		1738		10.15	5.08	5.83	4.26				0.72	1.08696	0.280392			126.146		132.59						180	128.8	95.2	9.52	47	10.2	9.9	9.9	8.6	126	123	52.3	61.6	2.02553	0.4
m					0.91	0.81	5.01	1.28	125	133	3446	34.46	1622	16.22	8.07	4.48	4.21	3.85	2.27222	2.94902	1.7758	1.095	1.40659	0.343313	217.718	168.734	153.61		197.781						111.9	144.4	94.2	9.42	46	8.6	8.5	12.7	7	132.3	112.9	47	56	2.04783	0.33913
m					0.95	1	4.91	1.18	128.8	140	2686	26.86	1829	18.29	8.81	5.19	3	5.86	2.41286	2.47729	1.82564	1.065	1.24211	0.397149	124.286	155.469	174.497		202.429						101.1	155.2	83.6	8.36	50.6	5.8	7.3	13	9.6	122.2	129.1	52.3	47	1.65217	0.304348
m					0.75	0.85	4.55	1.17	105	127.2	2328	23.28	1100	11	9	4.14	4.95	4.19	1.87121	2.35352	2.40487	0.96	1.56	0.351648	144.646	120.389	118.773		161.193						106.6	114.6	81.8	8.18	42.8	7	7.8	10.7	7.3	131.7	115.6	44.5	52.7	1.91121	0.334112
m					0.85	0.74	4.91	0.94	145	149	3450	34.5	1522	15.22	7.14	3.83	3.31	3.87	2.20106	2.96321	1.62194	0.895	1.10588	0.323829	209.904	153.146	134.391		144.014						91.1	114	77.1	7.71	46.2	8.5	7.5	7.2	7	125.5	153.1	38.6	50.7	1.66883	0.335498
m					1.03	1.1	5.82	1.3	123.9	128.3	5529	55.29	2827	28.27	8.8	4.51	3.74	4.78	2.99977	3.82094	1.46678	1.165	1.26214	0.365979	392.906	312.617	260.937		304.993						206.5	229.4	105.8	10.58	61.9	11.9	11.8	12.5	10.5	137	143	57.4	60.9	1.70921	0.361874
m					1.25	1.13	4.49	1.32	121	135	4546	45.46	2048	20.48					2.55323	3.45212		1.285	1.056	0.530067	137.317		197.955		206.285						192	212.3	99.4	9.94	60.5	11.3	10.3	12.4	11.1	139	90.6	52.2	67.3	1.64298	0.370248
m					1.03	1.14	5.33	1.31	119.8	134.8	5364	53.64	2755	27.55	9.28	5.99	4.15	4.84	2.96132	3.7567	1.56687	1.17	1.27184	0.407129	388.172	313.577	230.464		271.262						219.3	201.2	98.2	9.82	56.5	10.6	10.1	10.1	11.6	134	134	56.7	72.5	1.73805	0.39292
m					0.75	0.79	5.78	0.9	126.8	134.8	4995	49.95	2632	26.32	9.98	5.92	4.91	5.08	2.89446	3.60626	1.72398	0.825	1.2	0.266436	363.965	315.966	172.449		192.924						272.6	160.3	114.8	11.48	56.9	6.8	6.6	9.4	7.9	138	110	60	70.5	2.01757	0.258348
82
47
129
																									78									numbers	mid
																																	women			men
																																mild	mod	sev	mild	mod	sev
																															g	5	2	0	18	4	1
																															BSA	2	2	2	9	2	2
																															height	4	3	1	12	3	2
																															height27	11	4	3	17	12	4
																															RWT	14	6	0	19	13	8
																															SWT	5	0	0	15	2	0
																															PWT	9	0	0	20	2	0
																															g	0.0387597	0.0155039	0	0.139535	0.0310078	0.00775194
																															BSA	0.025641	0.025641	0.025641	0.115385	0.025641	0.025641
																															height	0.0512821	0.0384615	0.0128205	0.153846	0.0384615	0.025641
																															height27	0.141026	0.0512821	0.0384615	0.217949	0.153846	0.0512821
																															RWT	0.108527	0.0465116	0	0.147287	0.100775	0.0620155
																															SWT	0.0387597	0	0	0.116279	0.0155039	0
																															PWT	0.0697674	0	0	0.155039	0.0155039	0
																																			0.178295	0.0465116	0.00775194
																																			0.141026	0.0512821	0.0512821
																																			0.205128	0.0769231	0.0384615
																																			0.358974	0.205128	0.0897436
																																			0.255814	0.147287	0.0620155
																																			0.155039	0.0155039	0
[truncated: 35 more columns]

## Sheet: M
sex	height	weight	BMI	BSA (m^2)	septal wall thickness (para sternal)	pos wall thick (para sternal)	LVID in diastole (para sternal)	septal bump at widest (para sternal)	angle of septal bump	angle from aorta (para sternal)	short axis epicard area (mm2)	short axis epicard area (cm2)	short axis endocard area (mm2)	short axis endocard area (cm2)	anaular apical length (apical view)	apical radius at widest	radius to apex (a)	radius to base (d)	computed radius (b)	computed mean wall thickness (t)	SI ECHO	upper/mid average	DUST	Relative wall thickness	LVM (AL)	LVM (TE)	LVM (ASE) midseptum	LVMI (ASE mid)	LVM (ASE)	LVMI ASE prox	LVM ASE corrected			CT	internal volume	mycocardium volume	anulus - apex mm	anulus-apex (CT)	internal diam 4 cham	septal w thick (4 ch)	lateral w thick (4 ch)	knockle thick (3 chamber at widest point)	post wall thick (3 ch)	angle from lv to aorta	angle of knockle (from inseretion to widest point)	internal diam 3 cham	internal diam 2 cham	SI CT	relative wall thickness (CT)
m	180	94	29.0123	2.20769	0.75	0.86	5.2	0.77	160	149	3547	35.47	2094	20.94	7.6	4.21	4.38	3.22	2.58175	2.95105	1.47187	0.76	1.02667	0.330769	188.214	173.215	150.877	68.3414	153.199	69.3931	149.22				157.8	161.6	115.5	11.55	51.5	8.8	9.7	8.6	11	151	163	45.7	56.4	2.24272	0.427184
m	183	80	23.8884	2.0863	0.92	1.03	4.38	1.38	133.3	153.7	3800	38	2362	23.62	10.26	4.58	6.58	3.69	2.74198	3.0584	1.87091	1.15	1.5	0.47032	230.788	241.797	144.403	69.2149	193.833	92.9074	129.222				154.6	150.7	105.2	10.52	60.5	11.5	9.2	16.2	8.1	126.8	110	44.9	55.6	1.73884	0.267769
m		72.5			0.92	1	4.72	0.92	157	152	4048	40.48	2294	22.94	9.5	5.28	5.67	3.89	2.70223	3.19107	1.75781	0.92	1	0.423729	258.829	240.777	160.049		160.049		160.049				133.1	151.5	103	10.3	49.9	9.9	8.5	7.7	9	146.2	155.8	46.5	56.2	2.06413	0.360721
m	174	73	24.1115	1.93463	0.69	0.79	4.66	0.69	150	156	2788	27.88	1573	15.73	9.07	5.13	5.96	3.32	2.23764	2.57621	2.02669	0.69	1	0.339056	159.272	153.069	112.232	58.0122	112.232	58.0122	112.232				144.4	144
m	178	70	22.0932	1.932	0.86	0.93	5.3	0.86	135.1	137.2	4356	43.56	2657	26.57	8.23	4.6	3.77	4.33	2.90818	3.3102	1.41498	0.86	1	0.350943	248.517	239.137	178.024	92.1447	178.024	92.1447	178.024				226.5	165	104.3		59.3	7.9	7.7						67.8
m	190	85	23.5457	2.19982	0.93	1.03	5.9	0.93	148	148	4351	43.51	2747	27.47	10.42	5.84	5.52	4.78	2.95702	3.3004	1.76191	0.93	1	0.349153	271.895	289.284	240.306	109.239	240.306	109.239	240.306				245	261.2	112.2	11.22	67.1	12.3	11.7	14.1	13	148.9	164.2	61.3	70	1.67213	0.387481
m					0.94	1	5.19	0.92	140.3	142.4	4790	47.9	2540	25.4	8.99	4.73	3.99	4.94	2.84343	3.52188	1.58084	0.93	0.978723	0.385356	324.601	278.301	190.334		187.803		191.886				196.7	158
m					0.94	1.03	4.15	0.94	140	139	3006	30.06	1726	17.26					2.34393	2.68784	0	0.94	1	0.496386	70.6968		134.133		134.133		134.133				131.2	135	97.1	9.71	48.3	9	8.2	8.2	6.9	135.1	135.6	45	50.7	2.01035	0.285714
m	185	92	26.8809	2.2315	0.9	0.8	5.47	0.9	153	142	4323	43.23	2596	25.96	10.89	5.95	5.93	4.87	2.8746	3.29938	1.89418	0.9	1	0.292505	289.365	294.681	176.343	79.0245	176.343	79.0245	176.343				174.5	183.7	98.5	9.85	51.9	10.4	9.4	10.8	10.4	144.8	119.7	50.9	54	1.89788	0.400771
m					1.11	0.99	5.78	1.1	170	170	5223	52.23	3001	30.01	9.6	4.73	4.21	5.37	3.09071	3.67894	1.55304	1.105	0.990991	0.342561	354.78	332.825	253.22		251.672		253.96				348.3	247	112.8	11.28	70.9	8.2	7.5	8.1	8.5	147.3	147.8	69.4	80.2	1.59097	0.239774
m					1.12	1	5.07	0.96	167	146	3581	35.81	1724	17.24	9.01	4.4	4.15	4.84	2.34258	3.00934	1.9231	1.04	0.857143	0.394477	240.695	195.46	205.591		185.402		216.302				197.7	178.2	107.8	10.78	58.2	9.8	9.1	11.1	9.6	134.9	132.5	58.1	65.3	1.85223	0.329897
m					1.02	1.12	4.35	0.97	129.6	134.4	3058	30.58	1425	14.25	8.86	4.09	4.27	4.43	2.12977	2.75756	2.08004	0.995	0.95098	0.514943	200.384	157.418	162.185		156.969		165.06				138.9	152.6
m					0.94	1.05	4.8	1.05	158	141	3314	33.14	1529	15.29	7.49	4.4	3.72	3.65	2.20612	2.88837	1.69755	0.995	1.11702	0.4375	200.74	149.764	172.581		185.446		166.018				130	170	91.5	9.15	47.7	11.4	10.7	13.2	11.3	138.3	110.3	48.5	62.8	1.91824	0.473795
m					0.71	0.8	3.86	0.7	146.3	141.8	2768	27.68	1524	15.24	8.09	3.86	3.63	4.3	2.20251	2.57066	1.83654	0.705	0.985915	0.414508	150.321	136.232	83.4287		82.7103		83.8918				138	112.5
m	178	75	23.6713	1.98949	0.88	0.98	4.55	0.88	150	146	3463	34.63	1895	18.95	9.52	4.29	5.06	4.27	2.45601	2.92695	1.9381	0.88	1	0.430769	219.305	198.465	144.371	72.5666	144.371	72.5666	144.371				143.1	139.4	92.1	9.21	54.3	8.2	8	11.9	8	139.9	136.3	49.7	57.4	1.69613	0.294659
m	165	80	29.3848	1.93542	0.97	1.08	4.35	1.21	131	140.6	3859	38.59	1864	18.64	8.31	4.68	3.51	4.75	2.43584	3.13811	1.70578	1.09	1.24742	0.496552	251.024	200.567	152.854	78.9768	178.322	92.1358	142.952				124.8	114.3
m		118			0.76	0.83	5	0.77	151	142	5284	52.84	2693	26.93	9.35	4.91	3.83	5.23	2.92781	3.72715	1.59676	0.765	1.01316	0.332	384.301	313.326	138.711		139.797		137.981				72.9	141.2
m	170	85	29.4118	2.02939	0.91	0.99	4.78	1	120	140	3725	37.25	2191	21.91	10.05	4.83	5.86	4.17	2.64087	3.03582	1.90279	0.955	1.0989	0.414226	233.845	231.514	161.228	79.4467	171.388	84.453	155.963				130.6	177.7	111.5	11.15	46.8	11.9	10.4	12.3	9.8	143.3	112.7	46.5	63.5	2.38248	0.418803
m	182	90	27.1706	2.1847	0.88	0.97	4.95	0.88	150	147	3788	37.88	2267	22.67	8.92	4.76	3.97	4.86	2.68628	3.06126	1.66029	0.88	1	0.391919	220.179	218.171	165.178	75.6065	165.178	75.6065	165.178				146.4	148.6	106.3	10.63	48.5	9.4	9.4	10	8.3	140.2	136	48.7	62	2.19175	0.342268
m	174	78	25.763	1.98987	0.73	0.82	6.05	0.73	141	144	4918	49.18	2895	28.95	8.49	5.71	4.05	4.21	3.03563	3.5523	1.39839	0.73	1	0.271074	303.148	273.476	188.672	94.8161	188.672	94.8161	188.672				241.8	173	98.3	9.83	66.5	9.9	9.4	10	9.2	141.6		63.9		1.4782	0.276692
m		67			1.14	1.23	5.18	1.21	141.2	141.4	4350	43.5	2310	23.1	9.8	5.22	4.81	4.86	2.71163	3.33689	1.80703	1.175	1.0614	0.474903	301.94	263.825	247.473		257.526		242.627				217.4	255.9
m	178	78	24.6181	2.02293	0.92	0.98	4.62	0.96	140	136.5	3878	38.78	1906	19.06	8.95	4.92	4.28	4.55	2.46313	3.14339	1.8168	0.94	1.04348	0.424242	261.096	211.3	152.315	75.294	156.585	77.405	150.061				149.3	131.8
m	175	75	24.4898	1.96513	0.77	0.89	6.07	1.03	103.1	135.1	4832		2770		9.14	4.92	4.09	5.04				0.9	1.33766	0.293245			205.974	104.814	246.07	125.218	183.955				223.2	198.2
m	178	114	35.9803	2.37698	0.8	0.83	5.77	1.04	134.4	140.7	2118	21.18	858	8.58	9.17	5	3.78	5.15	1.6526	2.25593	2.77441	0.92	1.3	0.287695	142.907	100.821	184.066	77.437	217.945	91.6899	167.65				73.4	169.9
m	183	110	32.8466	2.38867	0.94	1	5.02	0.94	151.6	145.9												0.94	1	0.398406	0		179.907	75.3168	179.907	75.3168	179.907				183.9	169.3
m					0.96	0.88	4.47	0.96	149	148	2874	28.74	1497	14.97	7.48	3.23	3.88	3.46	2.18291	2.63919	1.71331	0.96	1	0.393736	156.494	130.311	138.18		138.18		138.18				92.9	116.5	88.3	8.83	40.5	8.6	8.3	10.5	9.9	135.2	135.5	39.1	47.1	2.18025	0.488889
m	167	80	28.6851	1.9524	1.55	1.65	3.68	1.55	152	133	3654	36.54	1544	15.44	8.9	4.57	4.2	4.71	2.21691	3.06825	2.0073	1.55	1	0.896739	262.416	191.915	231.681	118.664	231.681	118.664	231.681				142.5	217.8	88.9	8.89	54.8	10.6	9.2	14.6	10	147	130	51.4	52	1.62226	0.364964
m					0.78	0.85	6.61	0.78	165	151	4746	47.46	2697	26.97	7.81	5.74	4.19	3.05	2.92999	3.48956	1.33277	0.78	1	0.257186	284.936	226.939	235.04		235.04		235.04				266.2	239.8	99.8	9.98	73.5	11.6	9.8	11.6	9.2	137.4	168.3	65	72.5	1.35782	0.25034
m	179	95	29.6495	2.20871	0.83	0.93	4.49	0.81	148.1	149.6	3541	35.41	1682	16.82	9.27	4.93	4.63	4.52	2.31387	2.99291	2.00314	0.82	0.975904	0.414254	243.52	194.288	131.31	59.4511	129.366	58.571	132.56				99.6	123
m					0.75	0.84	5.11	0.77	148	155	4828	48.28	2469	24.69					2.8034	3.54466		0.76	1.02667	0.328767	149.744		144.089		146.336		142.535				150.1	116.9
m	180	105	32.4074	2.31401	0.98	1.03	4.31	0.97	150.1	141	4261	42.61	2357	23.57	8.84	4.86	4.39	4.29	2.73908	3.29	1.61368	0.975	0.989796	0.477958	269.938	237.763	146.576	63.3431	145.581	62.9129	147.082				86.5	148.5
m					0.95	1.05	5.21	1.1	140	146	3493	34.93	2027	20.27	9.36	4.86	4.76	4.58	2.54011	2.9289	1.84244	1.025	1.15789	0.403071	209.584	204.471	199.301		219.172		189.285				117.5	213.7	93.9	9.39	49.3	12.8	12.4	12.3	11.4	134.8	142	39.7	49.9	1.90467	0.462475
m					0.91	0.98	4.52	0.92	147	154	2844	28.44	1604	16.04	8.5	3.23	4.19	4.33	2.25958	2.60637	1.88088	0.915	1.01099	0.433628	157.084	149.18	145.851		146.879		145.282				121.1	154	94.3	9.43	40.9	9.7	8.7	10.8	7	148.3	140.2	43.6	59.7	2.30562	0.342298
m					0.85	0.91	6.45	1.18	133.2	132.4	5558	55.58	3005	30.05	9.41	6.45	3.64	5.5	3.09277	3.82085	1.52129	1.015	1.38824	0.282171	396.025	343.707	246.35		304.131		219.077				105.5	249.6
m	172	80	27.0416	1.99461	0.73	0.84	5.61	0.75	148	147	3797	37.97	2246	22.46	8.76	5.79	4.48	4.23	2.67381	3.06797	1.63811	0.74	1.0274	0.299465	220.814	212.826	167.315	83.8835	169.896	85.1773	165.365				218.8	169.1	100.9	10.09	61.4	8.1	6.3	12	6.4	144.6	129	66	73.3	1.64332	0.208469
m					0.94	0.87	4.89	0.99	149	132					9.71	4.04	5.32	4.28				0.965	1.05319	0.355828			157.291		162.935		154.706				103.6	152.4	101.5	10.15	37.6	10.3	9.9	12.3	9.7	148	114.6	41.4	57.7	2.69947	0.515957
m					0.87	0.97	5.32	0.9	144	143	3811	38.11	2211	22.11	7.73	3.9	3.64	3.96	2.65289	3.07862	1.4569	0.885	1.03448	0.364662	210.88	191.821	185.54		189.395		183.082				112	163	79.2	7.92	55.4	9.8	6.8	12.4	8	127	146	49.8	53	1.4296	0.288809
m					0.84	0.96	5.03	0.86	142.9	141.4	4596	45.96	2650	26.5	8.62	4.72	3.36	5.18	2.90434	3.4242	1.48398	0.85	1.02381	0.38171	284.481	268.366	163.874		166.21		162.345				158.1	144.6
m					1.06	1.12	3.51	1.23	138	149					8.18	4.13	4.37	3.66				1.145	1.16038	0.638177			119.276		133.429		114.987				118.1	127.1	88	8.8	47.3	8.6	7.8	12.3	8.5	128.5	134.4	45.8	53.1	1.86047	0.359408
m	183	86	25.6801	2.15142	0.53	0.6	5.91	0.59	154.2	130.9					8.99	5.44	4.15	4.56				0.56	1.11321	0.203046			125.756	58.4525	133.242	61.932	119.692				230.4	129.1
m	180	100	30.8642	2.26652	0.85	0.95	5.25	0.82	131	136	3752	37.52	1723	17.23	9.34	4.76	4.64	4.5	2.3419	3.09856	1.99411	0.835	0.964706	0.361905	267.546	205.342	176.372	77.8165	172.667	76.1814	178.984				109.2	175
m					0.77	0.86	6.16	0.85	135	135.1	5737	57.37	3272	32.72	9.36	5.94	4.89	4.61	3.22724	3.8774	1.45015	0.81	1.1039	0.279221	396.524	358.794	206.915		219.157		198.53				297.7	190.1
m	176	88	28.4091	2.11197	0.99	1.1	4.78	0.99	165	156	3405	34.05	1535	15.35	9.35	4.06	5.64	3.85	2.21044	2.93735	2.11496	0.99	1	0.460251	240.504	187.128	182.998	86.6477	182.998	86.6477	182.998				143.7	181.1	90.7	9.07	55.7	10.2	9	9.1	9.2	128.9	141.3	51.9	60.7	1.62837	0.330341
m					0.85	0.96	6.42	0.86	121	130	4936	49.36	2857	28.57	9.68	3.83	5.08	4.6	3.01564	3.56316	1.60496	0.855	1.01176	0.299065	329.984	309.253	252.704		254.397		251.439				292.2	265.1	114	11.4	60.1	11.8	10.5	17.8	9.2	126.8	101	71.1	75.5	1.89684	0.306156
m	183	110	32.8466	2.38867	0.8	0.88	5.45	0.79	108.5	122.9	4729	47.29	2377	23.77	9.98	4.31	4.5	5.29	2.75068	3.50745	1.8141	0.795	0.9875	0.322936	350.522	290.171	172.67	72.287	171.403	71.7566	173.572				73.1	179.5
m	168	78	27.6361	1.93989	0.69	0.76	5.05	0.71	149.4	137.8	3350	33.5	1704	17.04	8.43	4.74	4.05	4.18	2.32895	2.88694	1.80983	0.7	1.02899	0.30099	206.037	170.395	126.058	64.9821	128.174	66.0727	124.563				152.2	130.3
m					0.69	0.74	5.1	0.75	133.2	142.2	3200		1738		10.15	5.08	5.83	4.26				0.72	1.08696	0.290196			126.146		132.59		121.983				180	128.8
m					0.91	0.81	5.01	1.28	125	133	3446	34.46	1622	16.22	8.07	4.48	4.21	3.85	2.27222	2.94902	1.7758	1.095	1.40659	0.323353	217.718	168.734	153.61		197.781		140.61				111.9	144.4	94.2	9.42	46	8.6	8.5	12.7	7	132.3	112.9	47	56	2.04783	0.304348
m	175	78	25.4694	1.99816	1.13	1.23	3.87	1.25	135.9	130.6	3713	37.13	2216	22.16	9.83	4.37	5.55	4.28	2.65589	3.02704	1.8506	1.19	1.10619	0.635659	227.105	228.346	155.413	77.778	167.263	83.7088	151.206				129.3	156.2	98.9	9.89	51.4	6.3	6.8	13.6	11.1	129.4	96.8	47.7	44.1	1.92412	0.431907
m	180	85	26.2346	2.11525	1	0.88	4.86	1.34	147	139	2881	28.81	1509	15.09	8.24	4.66	4.42	4.04	2.19164	2.64175	1.87987	1.17	1.34	0.36214	165.517	147.36	163.51	77.3006	204.04	96.461	152.268				180.2	158.2	96.3	9.63	54.3	7	6.9	9.9	7.8	137	128.1	54.8	60.8	1.77348	0.287293
m					0.95	1	4.91	1.18	128.8	140	2686	26.86	1829	18.29	8.81	5.19	3	5.86	2.41286	2.47729	1.82564	1.065	1.24211	0.407332	124.286	155.469	174.497		202.429		162.972				101.1	155.2	83.6	8.36	50.6	5.8	7.3	13	9.6	122.2	129.1	52.3	47	1.65217	0.379447
m	170	67	23.1834	1.83419	0.75	0.84	4.91	0.75	149	149	3829	38.29	2165	21.65	7.35	4.54	3.52	3.64	2.62515	3.0924	1.39992	0.75	1	0.342159	210.623	181.824	134.391	73.2702	134.391	73.2702	134.391				96.7	98.9
m	165	68	24.977	1.80625	0.77	0.88	4.61	1.04	124.2	133	3853	38.53	2285	22.85	8.26	3.81	3.39	4.85	2.69692	3.09315	1.53138	0.905	1.35065	0.381779	217.609	212.871	126.324	69.9369	153.889	85.1976	113.937				125.3	109.9
m	171	96	32.8306	2.14622	0.86	0.9	4.71	1.05	127.4	134.6	3374	33.74	1779	17.79	8.91	5.2	4.49	4.2	2.37965	2.89139	1.87212	0.955	1.22093	0.382166	209.711	180.59	142.349	66.3255	162.79	75.8496	133.333				140.3	128	90	9	48	9.7	9	15.6	8.6	127.8	106	54.7	54.2	1.875	0.358333
m					0.75	0.85	4.55	1.17	105	127.2	2328	23.28	1100	11	9	4.14	4.95	4.19	1.87121	2.35352	2.40487	0.96	1.56	0.373626	144.646	120.389	118.773		161.193		103.329				106.6	114.6	81.8	8.18	42.8	7	7.8	10.7	7.3	131.7	115.6	44.5	52.7	1.91121	0.341121
m	181	86	26.2507	2.13435	0.88	0.94	5.28	0.93	135	129	3545	35.45	1816	18.16	9	4.92	5.1	3.8	2.40427	2.9799	1.87167	0.905	1.05682	0.356061	228.592	191.491	180.624	84.627	186.959	87.5954	176.908				80.3	172.7	94.4	9.44	41.2	7.8	7.9	9.7	9.4	139	130.4	44.4	51	2.29126	0.456311
m	172	77	26.0276	1.96247	0.8	0.9	5.4	1.17	124.7	139.4	1280	12.8	2661	26.61	8.5				2.91037	1.07889	1.4603	0.985	1.4625	0.333333			172.411	87.8539	221.434	112.834	151.408				96.5	152.9
m	173	80	26.7299	2.00301	1.17	1.26	5.1	1.36			4034	40.34	2088	20.88	8.66	4.77	4.27	4.35	2.57804	3.20353	1.67957	1.265	1.16239	0.494118	260.535	219.024	249.708	124.666	277.282	138.433	238.544				173.1	249.7
m	178	80	25.2493	2.04482	0.95	0.92	5.99	1.17	120	136	6340	63.4	3742	37.42	8.59	6.71	3.84	4.49	3.45125	4.09018	1.24448	1.06	1.23158	0.307179	422.175	369.583	232.671	113.786	267.554	130.845	217.245				211	188.8	98	9.8	64.2	7.8	6.8	10.1	7.9	138.2	125.8	61.1	72.2	1.52648	0.246106
m	170	76	26.2976	1.93512	1.13	1.22	4.32	1.23	114	128.6	4421	44.21	2344	23.44	8.78	4.22	4.86	3.94	2.73152	3.36763	1.60717	1.18	1.0885	0.564815	289.838	245.237	182.991	94.5632	194.263	100.388	178.469				196.7	182.2	99.8	9.98	58.2	8.5	8	11	8.8	146.3	127.5	57.6	64.3	1.71478	0.302405
m					0.85	0.74	4.91	0.94	145	149	3450	34.5	1522	15.22	7.14	3.83	3.31	3.87	2.20106	2.96321	1.62194	0.895	1.10588	0.301426	209.904	153.146	134.391		144.014		130.226				91.1	114	77.1	7.71	46.2	8.5	7.5	7.2	7	125.5	153.1	38.6	50.7	1.66883	0.30303
m	172	70	23.6614	1.88457	1.15	1.26	4.97	1.1			4696	46.96	1700	17	7.42	4.88	3.47	3.89	2.32621	3.55269	1.59487	1.125	0.956522	0.507042	340.495	208.884	236.809	125.657	230.058	122.075	240.515				208.1	241.7	103.4	10.34	60.3	14.6	12							1.71476
m	165	62	22.7732	1.73672	0.75	0.85	6.2	0.91	122	129.6	5799	57.99	3587	35.87	8.51	5.69	4.02	4.17	3.37902	3.88327	1.25924	0.83	1.21333	0.274194	361.753	330.636	204.765	117.903	229.564	132.183	189.201				265.8	216.4
m	166	72	26.1286	1.8588	0.81	0.71	4.7	1.01	142	136					8.28	3.66	3.59	4.48				0.91	1.24691	0.302128			117.756	63.3505	137.697	74.0784	110.43				124.5	116.3	88.9	8.89	51.6	8	7	12.6	7.2	135.4	108.7	43.1	55	1.72287	0.27907
m	175	82	26.7755	2.04108	1.15	1.03	5.37	1.04	165	155	3781	37.81	1859	18.59	8.92	5.27	4.63	4.18	2.43257	3.09883	1.83345	1.095	0.904348	0.383613	252.533	203.681	234.784	115.029	219.36	107.472	242.561				223	206.5	99	9.9	49.7	8.8	7.8	9.9	7.3	138.8	166.5	57.1	77.9	1.99195	0.293763
m					1.03	1.1	5.82	1.3	123.9	128.3	5529	55.29	2827	28.27	8.8	4.51	3.74	4.78	2.99977	3.82094	1.46678	1.165	1.26214	0.378007	392.906	312.617	260.937		304.993		241.648				206.5	229.4
m					1.25	1.13	4.49	1.32	121	135	4546	45.46	2048	20.48					2.55323	3.45212	0	1.285	1.056	0.503341	137.317		197.955		206.285		195.346				192	212.3	99.4	9.94	60.5	11.3	10.3	12.4	11.1	139	90.6	52.2	67.3	1.64298	0.366942
m	155	70	29.1363	1.74761	1.06	1.16	5.06	1.13	135	149	2942	29.42	1692	16.92	9.85	5.45	4.8	4.85	2.32073	2.65404	2.12217	1.095	1.06604	0.458498	176.056	172.535	217.966	124.722	227.315	130.072	213.234				203.7	195.2	100.1	10.01	55.1	8.6	10.5	13.5	8.7	157.5	136.9	55.2	73.2	1.8167	0.315789
m					1.03	1.14	5.33	1.31	119.8	134.8	5364	53.64	2755	27.55	9.28	5.99	4.15	4.84	2.96132	3.7567	1.56687	1.17	1.27184	0.427767	388.172	313.577	230.464		271.262		213.283				219.3	201.2
m	180	96	29.6296	2.22754	1.12	1.21	6.41	1.4	148.5	141.8	6226	62.26	3105	31.05	9.12	5.22	3.88	5.17	3.14381	4.0834	1.45047	1.26	1.25	0.377535	471.509	373.391	345.366	155.044	400.481	179.786	320.385				204.7	313.4
m	172	72	24.3375	1.90727	1	1.1	5.66	1.13	147	136	4004	40.04	2678	26.78	8.71	5.97	4.9	3.75	2.91965	3.13456	1.49162	1.065	1.13	0.388693	210.877	228.972	244.327	128.103	264.195	138.521	233.801				96.8	221.6	95	9.5	37.4	12.7	16.5	18.7	16	139.4	129	43	51.3	2.54011	0.855615
m	172	115	38.8724	2.32724	1.16	1.1	5.69	1.13	125	155	4940	49.4	2641	26.41	8.13	3.74	3.85	4.17	2.89941	3.58121	1.40201	1.145	0.974138	0.386643	318.343	262.104	271.271	116.563	266.556	114.537	273.633				132.2	250.4	101.3	10.13	49.8	10.2	9.3	12.7	9.5	130.5	113	49	61.5	2.03414	0.381526
m	168	59	20.9042	1.72285	0.79	0.89	4.8	0.85	139.1	144.2	4300	43	2263	22.63	8.01	4.6	3.74	4.02	2.68391	3.31714	1.49223	0.82	1.07595	0.370833	267.576	217.503	138.512	80.3968	144.859	84.0807	134.633				171	107.8
m	159	72.9	28.8359	1.81117	0.89	0.98	4.9	1.12	131	129.1	2863		1140		6.53	3.86	2.73	3.7				1.005	1.25843	0.4			164.641	90.9032	191.857	105.93	152.458				161.9	129.1
m	160	70	27.3437	1.7883	1.04	1.14	5.87	1.28	135	147.3	4494	44.94	2373	23.73	9.68	5.82	5.59	4.12	2.74836	3.39948	1.76105	1.16	1.23077	0.388416	313.325	270.094	272.812	152.554	312.8	174.915	254.15				106.4	237.1	86.2	8.62	54.5	8.7	8	17.6	5.6	121	135	53.4	62.6	1.58165	0.205505
m					0.75	0.79	5.78	0.9	126.8	134.8	4995	49.95	2632	26.32	9.98	5.92	4.91	5.08	2.89446	3.60626	1.72398	0.825	1.2	0.273356	363.965	315.966	172.449		192.924		160.77				272.6	160.3
m	168	86	30.4705	2.02208	1.51	1.6	3.62	1.65	131	141	3166	31.66	1319	13.19	7.39	4.37	3.44	3.8	2.04903	2.83349	1.8033	1.58	1.09272	0.883978	197.926	137.528	216.261	106.95	232.42	114.941	212.699				119	236.1	94.2	9.42	43.8	9.2	9	16.2	12.6	140.4	105.1	45.8	60.8	2.15068	0.575342
m	167	70	25.0995	1.84469	0.77	0.8	4.66	0.92	143.2	152.5	2714	27.14	1479	14.79	7.78	0.92	3.8	4.05	2.16975	2.54346	1.79284	0.845	1.19481	0.343348	144.473	131.308	120.825	65.4991	135.71	73.5678	113.583				72.8	93.6
m	159	62	24.5243	1.6907	1.1	1.19	3.84	1.55	135.1	139.1	2875	28.75	1420	14.2	7.8	3.8	3.9	3.09	2.12603	2.65054	1.83441	1.325	1.40909	0.619792	165.981	122.856	146.95	86.9166	192.33	113.758	136.492				103	142	77	7.7	59	9.1	8.5	16.8	12.1	146	147	45	55.3	1.30508	0.410169
m	155	62	25.8065	1.65975	1.11	1.25	4	1.4	138	136	2155	21.55	1251	12.51	8.25	4.35	3.76	4.48	1.99551	2.20546	2.06714	1.255	1.26126	0.625	106.844	105.866	163.44	98.4723	194.074	116.93	153.873				84.6	156.7	81.8	8.18	46.5	9	7.5	13.1	11.9	147.4	139.5	40.2	43.4	1.75914	0.511828
m	163	70	26.3465	1.81255	0.86	0.95	4.03	0.96	129.2	139	3038	30.38	1534	15.34	7.77	3.86	3.83	3.81	2.20972	2.7314	1.75814	0.91	1.11628	0.471464	174.861	143.058	113.954	62.8697	122.614	67.6472	109.841				98	82.8
m	165	84	30.854	1.97597	0.98	1.08	5.48	1.16	123	133.2	3653	36.53	1493	14.93	8.12	4.66	3.32	4.42	2.17999	3.07374	1.86239	1.07	1.18367	0.394161	251.716	171.091	225.593	114.168	251.75	127.405	212.685				169.8	218.8
																												51		51
																												3		3
																												12		16
																												2		5
[truncated: 8 more columns]

## Sheet: F
sex	height	weight	BMI	BSA (m^2)	septal wall thickness (para sternal)	pos wall thick (para sternal)	LVID in diastole (para sternal)	septal bump at widest (para sternal)	angle of septal bump	angle from aorta (para sternal)	short axis epicard area (mm2)	short axis epicard area (cm2)	short axis endocard area (mm2)	short axis endocard area (cm2)	anaular apical length (apical view)	apical radius at widest	radius to apex (a)	radius to base (d)	computed radius (b)	computed mean wall thickness (t)	SI ECHO	upper/mid average	DUST	Relative wall thickness	LVM (AL)	LVM (TE)	LVM (ASE) midseptum	LVMI (ASE mid)	LVM (ASE)	LVMI ASE prox	LVM ASE corrected			CT	internal volume	mycocardium volume	anulus - apex mm	anulus-apex (CT)	internal diam 4 cham	septal w thick (4 ch)	lateral w thick (4 ch)	knockle thick (3 chamber at widest point)	post wall thick (3 ch)	angle from lv to aorta	angle of knockle (from inseretion to widest point)	internal diam 3 cham	internal diam 2 cham	SI CT	relative wall thickness (CT)
f					0.93	1.02	3.45	0.93	150	150	2154	21.54	1130	11.3					1.89655	2.22707		0.93	1	0.591304	41.9747		98.7591		98.7591		98.7591				99.9	63.8
f					0.83	0.74	4.14	0.69	150	142	2416	24.16	1242	12.42	6.89	3.43	3.22	3.59	1.98832	2.3879	1.73262	0.76	0.831325	0.357488	121.258	101.263	98.7266		87.6105		105.387				129	97.4	86	8.6	49.2	7.7	7.1	6.9	7.1	147	158	45	59.8	1.74797	0.288618
f	170	87	30.1038	2.04955	0.9	0.94	5.39	0.95	143	148	5732	57.32	3095	30.95	7.63	4.78	3.07	4.45	3.13874	3.88674	1.21546	0.925	1.05556	0.348794	370.992	304.823	189.768	92.59	196.337	95.7951	186.003				191.4	149.5
f					0.77	0.71	4.83	0.77	178	159	2669	26.69	1514	15.14	7.34	4.67	3.72	3.52	2.19527	2.51006	1.67178	0.77	1	0.293996	132.799	121.229	119.488		119.488		119.488				121.3	100.4	80.8	8.08	48.5	6.6	6.3	16.3	6.3	136.7	136.1	49.2	57.7	1.66598	0.259794
f	158	94	37.6542	2.0086	0.76	0.86	3.73	0.82	147	158	2356	23.56	1104	11.04	7.63	4.27	4.27	3.3	1.8746	2.37166	2.0351	0.79	1.07895	0.461126	132.478	103.595	86.4884	43.0591	90.8231	45.2172	84.1775				91.2	92.2	75.8	7.58	49.5	91	7.3	11.6	8.8	130.5	104.8	41	48.5	1.53131	0.355556
f	168	84	29.7619	2.00196	0.74	0.84	5.4	0.74	156	146	3431	34.31	2116	21.16	7.65	4.64	4.22	3.27	2.59527	2.88547	1.47383	0.74	1	0.311111	174.648	167.223	157.566	78.7058	157.566	78.7058	157.566				138.2	118.8	71.9	7.19	54.1	8	7.5	8.4	78	141.3	146.3	49.5	59.5	1.32902	2.88355
f					0.86	0.94	4.94	0.86			2314	23.14	1035	10.35	6.72	4.23	3.11	3.63	1.81508	2.35597	1.85116	0.86	1	0.380567	122.908	92.5889	158.9		158.9		158.9				135.9	188.1
f		98			0.87	0.98	4.05	0.87	156	148	2392	23.92	1325	13.25	9.03	3.72	4.83	4.01	2.05368	2.35803	2.19849	0.87	1	0.483951	133.66	124.94	118.331		118.331		118.331				141.7	116.6	92.1	9.21	43.7	7.3	6.8	8.5	7.3	135	142	44.6	69.3	2.10755	0.334096
f	154	57	24.0344	1.59399	0.65	0.73	4.87	0.7	144	137	2756	27.56	1734	17.34	6.8	4.06	3.78	2.85	2.34936	2.53442	1.4472	0.675	1.07692	0.299795	121.926	118.343	111.324	69.8397	116.238	72.9226	107.935				105.4	78.5	84	8.4	41.5	4.9	5.6	9.9	7.3	135	156.5	41	58.5	2.0241	0.351807
f	158	72	28.8415	1.79341	0.71	0.8	4.76	0.71	139	138	3796	37.96	2010	20.1	8.35	3.87	4.3	4.21	2.52943	3.09089	1.65057	0.71	1	0.336134	233.154	203.221	119.401	66.5777	119.401	66.5777	119.401				122.4	107.4	87.3	8.73	51.8	8.9	7.2	11.1	8.6	129.3	144.2	45.2	61.4	1.68533	0.332046
f					0.69	0.75	5.1	0.69	144	137	2534	25.34	1217	12.17	8.92	4.07	3.69	4.94	1.96821	2.46937	2.26602	0.69	1	0.294118	157.544	126.795	127.211		127.211		127.211				84.2	135.7
f	167	65	23.3067	1.78749	0.62	0.68	4.83	0.62	144	144	3045	30.45	1862	18.62	7.68	4.22	4.19	3.26	2.43453	2.69407	1.57731	0.62	1	0.281573	151.278	145.283	102.105	57.1221	102.105	57.1221	102.105				101.9	79.4	78.5	7.85	48.2	7.3	6.6	8.5	6.7	137	126	42.8	57	1.62863	0.278008
f					0.67	0.77	4.78	0.71	147	147	2808	28.08	1641	16.41	8.18	4.14	4.55	3.6	2.28549	2.57927	1.78955	0.69	1.0597	0.322176	146.901	141.535	113.442		117.329		110.719				59	119.7	74.4	7.44	37.1	10.5	8	13.5	7.8	106	129	34.4	50	2.00539	0.420485
f					0.67	0.74	4.7	0.66	144.5	145.9	3240	32.4	1708	17.08	7.56	4.76	4.08	3.38	2.33168	2.82517	1.62115	0.665	0.985075	0.314894	181.435	150.998	107.32		106.39		108.002				114.8	87.9
f					0.92	1.05	4.13	1.05	145.1	134.2	2297	22.97	934	9.34	7.91	4.22	3.67	4.3	1.72424	2.36375	2.29376	0.985	1.1413	0.508475	141.845	102.392	133.092		145.425		127.42				105	126.3	91.3		40.6	10.9	10.1						55.6
f	165	79	29.0174	1.9251	0.73	0.84	5.35	0.99	167.5	156.3					8.22	4.09	3.47	4.51				0.86	1.35616	0.314019			153.799	79.8912	186.057	96.648	137.194				137.3	133.3	89.8		46.9	10.3	7.9	13.8					52.2
f					0.78	0.61	4.51	1.15	102	132	2984	29.84	1507	15.07	6.69	3.34	3.26	3.4	2.19019	2.70336	1.52727	0.965	1.47436	0.27051	157.045	125.774	98.0882		132.294		89.73				207.4	101.3	80.7	8.07	46.1	7.5	6.3	8.9	6.7	130.3	127.4	43.4	51.6	1.75054	0.290672
f	166	70	25.4028	1.83667	0.71	0.79	4.38	0.75	143.3	130.6	4031	40.31	1949	19.49	8.12	4.4	3.72	4.27	2.49075	3.21564	1.63003	0.73	1.05634	0.360731	261.346	203.384	102.521	55.8191	105.997	57.7113	100.344				100.3	92.4
f	164	63	23.4236	1.74088	0.66	0.7	4.49	0.68	155	152	3247	32.47	1664	16.64	6.38	3.41	2.96	3.19	2.30145	2.83444	1.38608	0.67	1.0303	0.311804	168.901	130.696	94.7527	54.4281	96.4669	55.4128	93.6296				117.7	75.2
f					0.88	0.98	4.61	1.03	132	142.5	5133	51.33	2761	27.61	8.34	5.64	3.93	4.39	2.96455	3.65709	1.40662	0.955	1.17045	0.425163	337.35	283.028	147.561		163.6		139.775				141.6	114.2
f	165	97	35.629	2.10059	0.71	0.75	4.73	0.79	152	132	2197	21.97	1096	10.96	8.26	4.17	3.53	4.68	1.8678	2.26395	2.21116	0.75	1.11268	0.317125	123.096	104.058	113.272	53.9239	121.022	57.6135	108.767				105.2	93.4
f					0.71	0.92	4.33	0.87	102.9	130.6	2263	22.63	1233	12.33	8.14	3.93	4.62	3.49	1.9811	2.28522	2.05441	0.79	1.22535	0.424942	118.612	108.286	111.795		126.366		103.126				106.1	118	80.5	8.05	49.7	7.3	7	8.9	7.5	127.7	124.8	42.2	44.1	1.61972	0.301811
f					0.69	0.72	5.11	1.26	116.1	129.1	3420	34.2	2087	20.87	7	4.19	3.54	3.47	2.57743	2.88249	1.35794	0.975	1.82609	0.2818	167.905	159.871	124.457		190.379		104.255				98.6	118.9	79.4	7.94	46.5	8	6.2	11.2	8.2	133.6	68.1	40	54.1	1.70753	0.352688
f	165	55	20.202	1.6505	0.72	0.81	4.5	1.16	110.6	140.4	2949	29.49	1669	16.69	7.71	4.01	3.44	4.28	2.30491	2.66121	1.67252	0.94	1.61111	0.36	155.021	144.955	110.121	66.7197	153.039	92.7225	94.9897				78.9	100.9	78.6	7.86	42.7	8.8	7.8	11.8	6.6	126.4	112	42.4	45	1.84075	0.309133
f					0.71	0.77	4.3	0.75	150	134	1999	19.99	1037	10.37	7.55	4.33	3.33	4.12	1.81683	2.13218	2.07779	0.73	1.05634	0.35814	100.847	87.2483	97.6541		101.013		95.6253				82.8	71.6
f					0.7	0.8	4.32	1.07	138.6	138.8	2597	25.97	1422	14.22	8.77	4.5	4.76	4	2.12753	2.4777	2.06108	0.885	1.52857	0.37037	146.469	135.898	100.121		133.434		87.2931				112	95	76.2	7.62	48	6.9	5.6	9.8	5.1	132	117	46.3	53.4	1.5875	0.2125
f	156	69	28.3531	1.74507	0.85	0.8	4.66	0.94	120	146	3774	37.74	2094	20.94	8.86	4.36	4.49	4.36	2.58175	3.07104	1.71589	0.895	1.10588	0.343348	231.655	210.998	128.676	73.7366	137.748	78.9355	124.559				159	116.6	88.1	8.81	52.6	7.7	6.9	9.6	6.7	130.7	109.2	51.6	55	1.6749	0.254753
f	157	67	27.1816	1.73139	0.7	0.8	4.9	0.9	123.1	135.2	4297	42.97	2349	23.49	8.38	3.8	4.06	4.22	2.73443	3.30807	1.53231	0.8	1.28571	0.326531	267.217	230.969	124.585	71.9562	145.677	84.1388	113.305				124.2	94	81.7		44.2	8	7.2	11.6
f	162	95	36.1988	2.05455	0.8	0.91	3.24	0.8	154.7	133.3	2910	29.1	1415	14.15	7.01	4.42	3.23	3.65	2.12228	2.67218	1.65152	0.8	1	0.561728	159.74	124.833	74.3013	36.1642	74.3013	36.1642	74.3013				98.1	81.4
f	150	55	24.4444	1.54031	0.76	0.86	4.3	0.8	136.5	141.5	3430	34.3	1749	17.49	7.39	4.8	3.31	3.84	2.3595	2.9255	1.56601	0.78	1.05263	0.4	196.499	157.374	109.613	71.1633	113.136	73.4504	107.479				101.2	76.4
f					0.83	0.96	4.91	1.1	135.8	136	2853	28.53	1128	11.28	7.33	3.93	3.63	3.75	1.89487	2.68077	1.93417	0.965	1.3253	0.391039	177.559	122.358	156.138		187.626		141.572				93.6	112.6	80.7		41.2	9.8	10.2	12.4					55.9
f	158	54	21.6311	1.58701	0.77	0.86	4.28	0.83	140.7	144.8	3226	32.26	1823	18.23	8.54	4.92	4.44	4.2	2.4089	2.80353	1.77259	0.8	1.07792	0.401869	183.976	173.858	109.623	69.0753	114.908	72.4049	106.601				79.7	75.3
f	158	48	19.2277	1.50953	0.76	0.86	4.12	1.19	115.2	144	3398	33.98	1689	16.89	7.62	4.26	4.2	3.26	2.31868	2.91505	1.64318	0.975	1.56579	0.417476	200.619	156.394	102	67.5706	140.077	92.7952	89.4608				83.3	77.2	69.2	6.92	37.6	6.8	5.6	7.2	5.3	134	132	38.6	37.8	1.84043	0.281915
f	144	48	23.1481	1.41133	0.91	0.8	4.24	1.06	143.4	152	3721		2298			4.66						0.985	1.16484	0.377358			114.877	81.3962	128.468	91.0266	110.289				143.1	131.6
f	155	67	27.8876	1.71538	0.95	1.01	3.47	1.79	120	134.4	2537	25.37	1415	14.15	8.15	4.08	4.22	4.2	2.12228	2.43993	1.9201	1.37	1.88421	0.582133	134.176	129.064	100.38	58.5179	172.256	100.419	91.4206				96.6	101.1	82.2	8.22	45.3	7.3	6.9	10.7	6.5	142	124	43.9	45.3	1.81457	0.286976
f	150	97	43.1111	1.96034	1.02	1.11	4.61	1.1	144.3	144	3823	38.23	1733	17.33	8.34	4.99	4.18	4.12	2.34868	3.13374	1.77546	1.06	1.07843	0.481562	257.345	192.982	176.966	90.2731	186.145	94.9554	172.607				123	184.6
f	160	78	30.4687	1.87247	0.95	1	4.27	1.19	130	134.3	2779	27.79	1551	15.51	7.89	4.68	4.2	3.76	2.22193	2.57369	1.77548	1.07	1.25263	0.468384	147.361	136.385	138.53	73.9829	162.612	86.8438	129.816				100.4	107.8	76.2	7.62	46.6	6.7	6.7	11.5	6.9	135.7	114	45.8	47.4	1.63519	0.296137
f	158	69	27.6398	1.76126	0.91	0.81	4.44	1.15	125	143	3249	32.49	1677	16.77	8.45	4	4.46	4.07	2.31042	2.83398	1.82867	1.03	1.26374	0.364865	196.796	169.364	125.053	71.0019	148.681	84.4173	117.652				80.3	137.1	77.2	7.72	38	10.9	9.9	13.3	9.8	136.5	112.1	34	49	2.03158	0.515789
f					0.83	0.95	4.37	1.47	99.4	143.4					6.91	4.48	3.4	3.44				1.15	1.77108	0.434783			127.367		194.292		109.702				109.1	103.9	69.5	6.95	45.6	8.1	7.5	15.3	9.2	136.2	77.2	53.6	49	1.52412	0.403509
f	161	57	21.9899	1.6462	0.92	1.02	5.5	1.16	129.9	144	5836	58.36	3189	31.89	8.51	5.6	4.97	3.61	3.18605	3.92307	1.33551	1.04	1.26087	0.370909	397.434	325.228	210.143	127.654	244.383	148.453	193.821				194.3	182.4	89.5	8.95	66	9.9	9.5	12.8	8.7	125.9	141.4	6.0.6	60.6	1.35606	0.263636
f					0.79	0.9	5.15	1.08	93.2	134.3					7.2	4.73	3.44	3.53				0.935	1.36709	0.349515			157.579		192.9		141.103				193	147	87.3	8.73	65.1	9.6	6.2	10.8	6.4	142.4	125	59.5	67.5	1.34101	0.196621
f	152	74	32.0291	1.7642	1.11	1.01	3.93	1.33	123	142	2748	27.48	1223	12.23	6.9	3.44	3.96	2.78	1.97305	2.60271	1.74856	1.22	1.1982	0.513995	154.654	109.869	136.284	77.2497	157.122	89.0618	131.132				89.6	111.7	82	8.2	41.4	8	7.4	12.5	8.8	131.3	119.7	36	43.6	1.98068	0.425121
f					0.84	0.87	3.89	1.27	153.9	144.3	1956	19.56	982	9.82					1.76799	2.11143	0	1.055	1.5119	0.447301			99.6214		135.93		89.9065				101	77.2	70	7	34.6	9.2	12.4	15.9	8.7	140	121	41.5	42.8	2.02312	0.50289
f	168	62	21.9671	1.75955	1.13	1.1	3.84	1.58	129.8	125.6	3515	35.15	1964	19.64	8.36	4.78	4.47	4.01	2.50032	2.94759	1.67179	1.355	1.39823	0.572917	204.112	187.613	141.377	80.3483	185.905	105.655	132.957				161	120	84.2	8.42	56.7	7.6	7.3	11.9	8	126	116	56.7	58.6	1.48501	0.282187
f					1.09	0.99	4.83	1.08	149	147	3406	34.06	1979	19.79	7.28	3.64	3.42	3.8	2.50985	2.88648	1.45029	1.085	0.990826	0.409938	176.924	162.356	184.967		183.777		185.478				201.3	181	91.9	9.19	61.6	11.1	9	13.6	8	140	128	55	65	1.49188	0.25974
f	147	50	23.1385	1.45765	1.07	1.16	4.52	1.33	126	140	3558	35.58	1754	17.54	7.77	3.09	3.48	4.14	2.36287	2.99376	1.64419	1.2	1.24299	0.513274	215.853	171.289	182.603	125.272	213.324	146.348	171.622				90.3	149.3	83.3	8.33	40.4	9.3	8.4	13.6	10.5	129.7	118.1	22.9	48.4	2.06188	0.519802
f	150	37	16.4444	1.30148	0.98	0.92	3.97	1.36	128	133	3708	37.08	1986	19.86	7.75	3.78	3.88	3.71	2.51429	3.04773	1.54119	1.17	1.38776	0.463476	215.657	180.378	118.825	91.2999	153.668	118.072	110.732				141.4	132	78.9	7.89	44.2	9.9	8.9	14.5	7.6	126	114.2	48.5	54.9	1.78507	0.343891
																												27		27
																												1		2
																												4		10
[truncated: 8 more columns]

## Sheet: Compatibility Report
	Compatibility Report for gemer-data for submission no dates and times.xls
	Run on 10/10/2019 5:00
	If the workbook is saved in an earlier file format or opened in an earlier version of Microsoft Excel, the listed features will not be available.
	Significant loss of functionality			# of occurrences	Version
	One or more functions in this workbook are not available in versions prior to Excel 2007. When recalculated in earlier versions, these functions will return a #NAME? error instead of their current results.			82
				combined'!AB135:AB136	Excel 97-2003
				combined'!AD135:AG136
				indexed'!AG149:AL154	Excel 97-2003
				indexed'!BE154:BJ154
				indexed'!AG155:AL155
				indexed'!BE155:BJ157
				indexed'!BE160:BJ160
